# Supplementary material for: Analysis of Sequence Divergence in Mammalian ABCGs Predicts a Structural Network of Residues That Underlies Functional Divergence
Source: Int J Mol Sci. 2021 Mar 16;22(6):3012. doi: 10.3390/ijms22063012 (PMC8001107; doi:10.3390/ijms22063012)
Supplement: Supplementary file 1 [file ijms-22-03012-s001.zip]

Archive with 5 entries (4 files):
- Supplements/
- Supplements/Conservation patterns with refs.pdf
- Supplements/nucleotide tree newick format.nwk
- Supplements/protein alignment.fasta
- Supplements/Supplementary files revision.docx
