# Supplementary material for: Analysis of Sequence Divergence in Mammalian ABCGs Predicts a Structural Network of Residues That Underlies Functional Divergence
Source: Int J Mol Sci. 2021 Mar 16;22(6):3012. doi: 10.3390/ijms22063012 (PMC8001107; doi:10.3390/ijms22063012)
Supplement: Supplementary file 1 [file ijms-22-03012-s001.zip › Supplements/nucleotide tree newick format.nwk]

((((((((((((((((((((((((((((((((((((((((
1_lcl_NM_001357321_2_cds_NP_001344250_1_1__gene=ABCG8___db_xref=GeneID_64241_HGNC_HGNC_13887_MIM_605460___protein=ATP-binding_cassette_sub-family_G_member_8_isoform_2___protei
:0.0000,
2_lcl_NM_022437_3_cds_NP_071882_1_1__gene=ABCG8___db_xref=CCDS_CCDS1815_1___protein=ATP-binding_cassette_sub-family_G_member_8_isoform_1___protein_id=NP_071882_1___location=84
:0.0000)100:0.0000,
8_lcl_XM_011533030_2_cds_XP_011531332_1_1__gene=ABCG8___db_xref=GeneID_64241___protein=ATP-binding_cassette_sub-family_G_member_8_isoform_X2___protein_id=XP_011531332_1___loca
:0.0000)100:0.0000,
9_lcl_XM_011533029_2_cds_XP_011531331_1_1__gene=ABCG8___db_xref=GeneID_64241___protein=ATP-binding_cassette_sub-family_G_member_8_isoform_X1___protein_id=XP_011531331_1___loca
:0.0000)100:0.0028,(
3_lcl_XM_009442401_3_cds_XP_009440676_1_1__gene=ABCG8___db_xref=GeneID_470363___protein=ATP-binding_cassette_sub-family_G_member_8_isoform_X4___protein_id=XP_009440676_1___loc
:0.0000,
4_lcl_XM_525745_6_cds_XP_525745_2_1__gene=ABCG8___db_xref=GeneID_470363___protein=ATP-binding_cassette_sub-family_G_member_8_isoform_X3___protein_id=XP_525745_2___location=93_
:0.0000)89:0.0013)100:0.0098,(
5_lcl_XM_024242584_1_cds_XP_024098352_1_1__gene=ABCG8___db_xref=GeneID_100445033___protein=ATP-binding_cassette_sub-family_G_member_8_isoform_X2___protein_id=XP_024098352_1___
:0.0000,
6_lcl_XM_024242583_1_cds_XP_024098351_1_1__gene=ABCG8___db_xref=GeneID_100445033___protein=ATP-binding_cassette_sub-family_G_member_8_isoform_X1___protein_id=XP_024098351_1___
:0.0000)100:0.0099)79:0.0030,
7_lcl_XM_003262792_4_cds_XP_003262840_1_1__gene=ABCG8___db_xref=GeneID_100601594___protein=ATP-binding_cassette_sub-family_G_member_8___protein_id=XP_003262840_1___location=1_
:0.0170)72:0.0030,(((
10_lcl_XM_023195730_2_cds_XP_023051498_1_1__gene=ABCG8___db_xref=GeneID_111528870___protein=ATP-binding_cassette_sub-family_G_member_8_isoform_X2___protein_id=XP_023051498_1__
:0.0000,
11_lcl_XM_023195729_1_cds_XP_023051497_1_1__gene=ABCG8___db_xref=GeneID_111528870___protein=ATP-binding_cassette_sub-family_G_member_8_isoform_X1___protein_id=XP_023051497_1__
:0.0000)100:0.0076,(
12_lcl_XM_010382578_2_cds_XP_010380880_1_1__gene=ABCG8___db_xref=GeneID_104677525___protein=ATP-binding_cassette_sub-family_G_member_8_isoform_X2___protein_id=XP_010380880_1__
:0.0000,
13_lcl_XM_010382577_2_cds_XP_010380879_1_1__gene=ABCG8___db_xref=GeneID_104677525___protein=ATP-binding_cassette_sub-family_G_member_8_isoform_X1___protein_id=XP_010380879_1__
:0.0000)100:0.0080)74:0.0019,((((((((((
14_lcl_XM_015112260_2_cds_XP_014967746_1_1__gene=ABCG8___db_xref=GeneID_713676___protein=ATP-binding_cassette_sub-family_G_member_8_isoform_X4___protein_id=XP_014967746_1___lo
:0.0000,
16_lcl_XM_028831703_1_cds_XP_028687536_1_1__gene=ABCG8___db_xref=GeneID_713676___protein=ATP-binding_cassette_sub-family_G_member_8_isoform_X3___protein_id=XP_028687536_1___lo
:0.0000)59:0.0000,
17_lcl_XM_001111321_4_cds_XP_001111321_2_1__gene=ABCG8___db_xref=GeneID_713676___protein=ATP-binding_cassette_sub-family_G_member_8_isoform_X2___protein_id=XP_001111321_2___lo
:0.0000)59:0.0000,
19_lcl_XM_015112259_2_cds_XP_014967745_1_1__gene=ABCG8___db_xref=GeneID_713676___protein=ATP-binding_cassette_sub-family_G_member_8_isoform_X1___protein_id=XP_014967745_1___lo
:0.0000)59:0.0010,
15_lcl_XM_005576002_2_cds_XP_005576059_1_1__gene=ABCG8___db_xref=GeneID_102142368___protein=ATP-binding_cassette_sub-family_G_member_8_isoform_X3___protein_id=XP_005576059_1__
:-0.0002)26:0.0001,
18_lcl_XM_005576001_2_cds_XP_005576058_1_1__gene=ABCG8___db_xref=GeneID_102142368___protein=ATP-binding_cassette_sub-family_G_member_8_isoform_X2___protein_id=XP_005576058_1__
:-0.0001)64:0.0000,
20_lcl_XM_005576000_2_cds_XP_005576057_1_1__gene=ABCG8___db_xref=GeneID_102142368___protein=ATP-binding_cassette_sub-family_G_member_8_isoform_X1___protein_id=XP_005576057_1__
:-0.0000)66:0.0010,(
24_lcl_XM_025354513_1_cds_XP_025210298_1_1__gene=ABCG8___db_xref=GeneID_112604944___protein=ATP-binding_cassette_sub-family_G_member_8_isoform_X2___protein_id=XP_025210298_1__
:0.0000,
25_lcl_XM_025354512_1_cds_XP_025210297_1_1__gene=ABCG8___db_xref=GeneID_112604944___protein=ATP-binding_cassette_sub-family_G_member_8_isoform_X1___protein_id=XP_025210297_1__
:0.0000)96:0.0015)36:0.0002,
26_lcl_XM_011978200_1_cds_XP_011833590_1_1__gene=ABCG8___db_xref=GeneID_105538356___protein=ATP-binding_cassette_sub-family_G_member_8___protein_id=XP_011833590_1___location=1
:0.0038)76:0.0022,((
21_lcl_XM_011713083_2_cds_XP_011711385_1_1__gene=ABCG8___db_xref=GeneID_105464936___protein=ATP-binding_cassette_sub-family_G_member_8_isoform_X3___protein_id=XP_011711385_1__
:0.0000,
22_lcl_XM_011713082_2_cds_XP_011711384_1_1__gene=ABCG8___db_xref=GeneID_105464936___protein=ATP-binding_cassette_sub-family_G_member_8_isoform_X2___protein_id=XP_011711384_1__
:0.0000)90:0.0000,
23_lcl_XM_011713081_2_cds_XP_011711383_1_1__gene=ABCG8___db_xref=GeneID_105464936___protein=ATP-binding_cassette_sub-family_G_member_8_isoform_X1___protein_id=XP_011711383_1__
:0.0000)90:0.0007)93:0.0064,((
27_lcl_XM_007970789_1_cds_XP_007968980_1_1__gene=ABCG8___db_xref=GeneID_103220381___protein=ATP-binding_cassette_sub-family_G_member_8_isoform_X3___protein_id=XP_007968980_1__
:0.0000,
28_lcl_XM_007970788_1_cds_XP_007968979_1_1__gene=ABCG8___db_xref=GeneID_103220381___protein=ATP-binding_cassette_sub-family_G_member_8_isoform_X2___protein_id=XP_007968979_1__
:0.0000)98:0.0000,
29_lcl_XM_007970787_1_cds_XP_007968978_1_1__gene=ABCG8___db_xref=GeneID_103220381___protein=ATP-binding_cassette_sub-family_G_member_8_isoform_X1___protein_id=XP_007968978_1__
:0.0000)98:0.0025)57:0.0034)97:0.0106)91:0.0077,((
30_lcl_XM_021670764_1_cds_XP_021526439_1_1__gene=ABCG8___db_xref=GeneID_105716102___protein=LOW_QUALITY_PROTEIN__ATP-binding_cassette_sub-family_G_member_8___transl_except=_po
:0.0121,
32_lcl_XM_003926761_2_cds_XP_003926810_1_1__gene=ABCG8___db_xref=GeneID_101031766___protein=ATP-binding_cassette_sub-family_G_member_8___protein_id=XP_003926810_1___location=1
:0.0110)53:0.0017,
31_lcl_XM_002757808_4_cds_XP_002757854_1_1__gene=ABCG8___db_xref=GeneID_100402530___protein=ATP-binding_cassette_sub-family_G_member_8___protein_id=XP_002757854_1___location=1
:0.0199)96:0.0123)100:0.0273,((((
84_lcl_XM_012756403_2_cds_XP_012611857_1_1__gene=ABCG8___db_xref=GeneID_105866808___protein=ATP-binding_cassette_sub-family_G_member_8_isoform_X4___protein_id=XP_012611857_1__
:0.0000,
86_lcl_XM_012756394_2_cds_XP_012611848_1_1__gene=ABCG8___db_xref=GeneID_105866808___protein=ATP-binding_cassette_sub-family_G_member_8_isoform_X3___protein_id=XP_012611848_1__
:0.0000)100:0.0000,
85_lcl_XM_020288591_1_cds_XP_020144180_1_1__gene=ABCG8___db_xref=GeneID_105866808___protein=ATP-binding_cassette_sub-family_G_member_8_isoform_X2___protein_id=XP_020144180_1__
:0.0000)100:0.0000,
87_lcl_XM_020288590_1_cds_XP_020144179_1_1__gene=ABCG8___db_xref=GeneID_105866808___protein=ATP-binding_cassette_sub-family_G_member_8_isoform_X1___protein_id=XP_020144179_1__
:0.0000)100:0.0231,(
88_lcl_XM_012653871_1_cds_XP_012509325_1_1__gene=ABCG8___db_xref=GeneID_105818010___protein=ATP-binding_cassette_sub-family_G_member_8_isoform_X2___protein_id=XP_012509325_1__
:0.0000,
89_lcl_XM_012653870_1_cds_XP_012509324_1_1__gene=ABCG8___db_xref=GeneID_105818010___protein=ATP-binding_cassette_sub-family_G_member_8_isoform_X1___protein_id=XP_012509324_1__
:0.0000)100:0.0324)100:0.0370)42:0.0046,
33_lcl_XM_008058109_1_cds_XP_008056300_1_1__gene=ABCG8___db_xref=GeneID_103260470___protein=ATP-binding_cassette_sub-family_G_member_8___protein_id=XP_008056300_1___location=1
:0.0657)63:0.0143,((((
45_lcl_XM_028516689_1_cds_XP_028372490_1_1__gene=ABCG8___db_xref=GeneID_114500098___protein=ATP-binding_cassette_sub-family_G_member_8___protein_id=XP_028372490_1___location=1
:0.0207,
46_lcl_XM_024553073_1_cds_XP_024408841_1_1__gene=ABCG8___db_xref=GeneID_112298158___protein=ATP-binding_cassette_sub-family_G_member_8___protein_id=XP_024408841_1___location=1
:0.0201)100:0.0272,(((
56_lcl_XM_006909692_2_cds_XP_006909754_1_1__gene=ABCG8___db_xref=GeneID_102895394___protein=ATP-binding_cassette_sub-family_G_member_8___protein_id=XP_006909754_1___location=1
:0.0006,
57_lcl_XM_011361422_2_cds_XP_011359724_1_1__gene=ABCG8___db_xref=GeneID_105292977___protein=ATP-binding_cassette_sub-family_G_member_8___protein_id=XP_011359724_1___location=1
:0.0026)98:0.0113,
58_lcl_XM_016141959_1_cds_XP_015997445_1_1__gene=ABCG8___db_xref=GeneID_107509456___protein=LOW_QUALITY_PROTEIN__ATP-binding_cassette_sub-family_G_member_8___transl_except=_po
:0.0339)100:0.0429,(((
59_lcl_XM_014731180_1_cds_XP_014586666_1_1__gene=ABCG8___db_xref=GeneID_100069071___protein=ATP-binding_cassette_sub-family_G_member_8___protein_id=XP_014586666_1___location=1
:0.0011,
60_lcl_XM_008515201_1_cds_XP_008513423_1_1__gene=ABCG8___db_xref=GeneID_103547785___protein=LOW_QUALITY_PROTEIN__ATP-binding_cassette_sub-family_G_member_8___protein_id=XP_008
:-0.0003)82:0.0021,
61_lcl_XM_014833561_1_cds_XP_014689047_1_1__gene=ABCG8___db_xref=GeneID_106826307___protein=ATP-binding_cassette_sub-family_G_member_8___protein_id=XP_014689047_1___location=1
:0.0061)100:0.0338,
62_lcl_XM_004436706_2_cds_XP_004436763_1_1__gene=LOC101402299___db_xref=GeneID_101402299___protein=LOW_QUALITY_PROTEIN__ATP-binding_cassette_sub-family_G_member_8___transl_exc
:0.0304)85:0.0131)53:0.0063)28:0.0050,(((
47_lcl_XM_028140013_1_cds_XP_027995814_1_1__gene=ABCG8___db_xref=GeneID_103305432___protein=ATP-binding_cassette_sub-family_G_member_8_isoform_X3___protein_id=XP_027995814_1__
:0.0000,
48_lcl_XM_028140012_1_cds_XP_027995813_1_1__gene=ABCG8___db_xref=GeneID_103305432___protein=ATP-binding_cassette_sub-family_G_member_8_isoform_X2___protein_id=XP_027995813_1__
:0.0000)100:0.0000,
49_lcl_XM_008162189_2_cds_XP_008160411_1_1__gene=ABCG8___db_xref=GeneID_103305432___protein=ATP-binding_cassette_sub-family_G_member_8_isoform_X1___protein_id=XP_008160411_1__
:0.0000)100:0.0130,(((
50_lcl_XM_014447759_2_cds_XP_014303245_1_1__gene=ABCG8___db_xref=GeneID_102440954___protein=ATP-binding_cassette_sub-family_G_member_8_isoform_X2___protein_id=XP_014303245_1__
:0.0000,
51_lcl_XM_023745893_1_cds_XP_023601661_1_1__gene=ABCG8___db_xref=GeneID_102440954___protein=ATP-binding_cassette_sub-family_G_member_8_isoform_X1___protein_id=XP_023601661_1__
:0.0000)90:0.0019,(
52_lcl_XM_005864763_1_cds_XP_005864825_1_1__gene=ABCG8___db_xref=GeneID_102259291___protein=ATP-binding_cassette_sub-family_G_member_8_isoform_X3___protein_id=XP_005864825_1__
:0.0000,
53_lcl_XM_005864764_1_cds_XP_005864826_1_1__gene=ABCG8___db_xref=GeneID_102259291___protein=ATP-binding_cassette_sub-family_G_member_8_isoform_X1___protein_id=XP_005864826_1__
:0.0000)91:0.0038)60:0.0021,(
54_lcl_XM_006778649_2_cds_XP_006778712_1_1__gene=ABCG8___db_xref=GeneID_102763481___protein=ATP-binding_cassette_sub-family_G_member_8_isoform_X2___protein_id=XP_006778712_1__
:0.0000,
55_lcl_XM_006778647_2_cds_XP_006778710_1_1__gene=ABCG8___db_xref=GeneID_102763481___protein=ATP-binding_cassette_sub-family_G_member_8_isoform_X1___protein_id=XP_006778710_1__
:0.0000)100:0.0077)92:0.0066)100:0.0283)35:0.0097,((((((((
63_lcl_XM_004265007_1_cds_XP_004265055_1_1__gene=ABCG8___db_xref=GeneID_101279618___protein=ATP-binding_cassette_sub-family_G_member_8_isoform_X1___protein_id=XP_004265055_1__
:0.0012,
66_lcl_XM_029231617_1_cds_XP_029087450_1_1__gene=ABCG8___db_xref=GeneID_114900467___protein=LOW_QUALITY_PROTEIN__ATP-binding_cassette_sub-family_G_member_8___transl_except=_po
:0.0152)67:0.0056,
65_lcl_XM_007459952_1_cds_XP_007460014_1_1__gene=ABCG8___db_xref=GeneID_103081330___protein=ATP-binding_cassette_sub-family_G_member_8___protein_id=XP_007460014_1___location=7
:0.0068)77:0.0045,
64_lcl_XM_007113598_2_cds_XP_007113660_1_1__gene=ABCG8___db_xref=GeneID_102982902___protein=ATP-binding_cassette_sub-family_G_member_8___protein_id=XP_007113660_1___location=4
:0.0100)46:0.0003,
67_lcl_XM_007190097_2_cds_XP_007190159_1_1__gene=ABCG8___db_xref=GeneID_103011013___protein=ATP-binding_cassette_sub-family_G_member_8___protein_id=XP_007190159_1___location=3
:0.0169)100:0.0218,(((
69_lcl_XM_004005989_4_cds_XP_004006038_1_1__gene=ABCG8___db_xref=GeneID_101113666___protein=ATP-binding_cassette_sub-family_G_member_8_isoform_X2___protein_id=XP_004006038_1__
:0.0000,
70_lcl_XM_012172616_3_cds_XP_012028006_1_1__gene=ABCG8___db_xref=GeneID_101113666___protein=ATP-binding_cassette_sub-family_G_member_8_isoform_X1___protein_id=XP_012028006_1__
:0.0000)100:0.0136,((
71_lcl_XM_006056807_2_cds_XP_006056869_1_1__gene=ABCG8___db_xref=GeneID_102409829___protein=ATP-binding_cassette_sub-family_G_member_8_isoform_X2___protein_id=XP_006056869_1__
:0.0000,
72_lcl_XM_006056806_2_cds_XP_006056868_1_1__gene=ABCG8___db_xref=GeneID_102409829___protein=ATP-binding_cassette_sub-family_G_member_8_isoform_X1___protein_id=XP_006056868_1__
:0.0000)100:0.0058,(((
73_lcl_NM_001024663_1_cds_NP_001019834_1_1__gene=ABCG8___db_xref=BGD_BT12056_GeneID_508829_VGNC_VGNC_25486___protein=ATP-binding_cassette_sub-family_G_member_8___protein_id=NP
:-0.0000,
76_lcl_XM_005212594_4_cds_XP_005212651_1_1__gene=ABCG8___db_xref=GeneID_508829___protein=ATP-binding_cassette_sub-family_G_member_8_isoform_X1___protein_id=XP_005212651_1___lo
:0.0009)35:0.0007,(
77_lcl_XM_010842306_1_cds_XP_010840608_1_1__gene=ABCG8___db_xref=GeneID_104990300___protein=ATP-binding_cassette_sub-family_G_member_8_isoform_X1___protein_id=XP_010840608_1__
:0.0000,
78_lcl_XM_010842307_1_cds_XP_010840609_1_1__gene=ABCG8___db_xref=GeneID_104990300___protein=ATP-binding_cassette_sub-family_G_member_8_isoform_X2___protein_id=XP_010840609_1__
:0.0000)93:0.0033)36:0.0004,(
74_lcl_XM_019970075_1_cds_XP_019825634_1_1__gene=ABCG8___db_xref=GeneID_109566029___protein=ATP-binding_cassette_sub-family_G_member_8_isoform_X2___protein_id=XP_019825634_1__
:0.0000,
75_lcl_XM_019970074_1_cds_XP_019825633_1_1__gene=ABCG8___db_xref=GeneID_109566029___protein=ATP-binding_cassette_sub-family_G_member_8_isoform_X1___protein_id=XP_019825633_1__
:0.0000)82:0.0020)87:0.0053)96:0.0069)82:0.0060,(
79_lcl_XM_020878080_1_cds_XP_020733739_1_1__gene=ABCG8___db_xref=GeneID_110127724___protein=ATP-binding_cassette_sub-family_G_member_8_isoform_X2___protein_id=XP_020733739_1__
:0.0000,
80_lcl_XM_020878079_1_cds_XP_020733738_1_1__gene=ABCG8___db_xref=GeneID_110127724___protein=ATP-binding_cassette_sub-family_G_member_8_isoform_X1___protein_id=XP_020733738_1__
:0.0000)100:0.0185)100:0.0287)54:0.0061,(
81_lcl_XM_021087570_1_cds_XP_020943229_1_1__gene=ABCG8___db_xref=GeneID_100048963___protein=ATP-binding_cassette_sub-family_G_member_8_isoform_X2___protein_id=XP_020943229_1__
:0.0000,
82_lcl_XM_021087569_1_cds_XP_020943228_1_1__gene=ABCG8___db_xref=GeneID_100048963___protein=ATP-binding_cassette_sub-family_G_member_8_isoform_X1___protein_id=XP_020943228_1__
:0.0000)100:0.0433)33:0.0035,
68_lcl_XM_006186800_3_cds_XP_006186862_2_1__gene=ABCG8___db_xref=GeneID_102504262___protein=ATP-binding_cassette_sub-family_G_member_8___protein_id=XP_006186862_2___location=1
:0.0490)69:0.0112,(
90_lcl_XM_004447303_3_cds_XP_004447360_1_1__gene=ABCG8___db_xref=GeneID_101437019___protein=ATP-binding_cassette_sub-family_G_member_8_isoform_X2___protein_id=XP_004447360_1__
:0.0000,
91_lcl_XM_004447304_2_cds_XP_004447361_1_1__gene=ABCG8___db_xref=GeneID_101437019___protein=ATP-binding_cassette_sub-family_G_member_8_isoform_X3___protein_id=XP_004447361_1__
:0.0000)100:0.0667)19:0.0039)23:0.0024)8:0.0049,(
92_lcl_XM_007944417_1_cds_XP_007942608_1_1__gene=ABCG8___db_xref=GeneID_103200002___protein=ATP-binding_cassette_sub-family_G_member_8___protein_id=XP_007942608_1___location=1
:0.0561,
93_lcl_XM_006839465_1_cds_XP_006839528_1_1__gene=ABCG8___db_xref=GeneID_102822529___protein=ATP-binding_cassette_sub-family_G_member_8___protein_id=XP_006839528_1___location=1
:0.0481)86:0.0217)0:0.0046,
83_lcl_XM_008592107_1_cds_XP_008590329_1_1__gene=ABCG8___db_xref=GeneID_103607626___protein=ATP-binding_cassette_sub-family_G_member_8___protein_id=XP_008590329_1___location=1
:0.0574)1:0.0027,(((((
34_lcl_XM_002912401_4_cds_XP_002912447_1_1__gene=ABCG8___db_xref=GeneID_100466630___protein=ATP-binding_cassette_sub-family_G_member_8___protein_id=XP_002912447_1___location=1
:0.0027,
35_lcl_XM_008699813_1_cds_XP_008698035_1_1__gene=ABCG8___db_xref=GeneID_103671214___protein=ATP-binding_cassette_sub-family_G_member_8___protein_id=XP_008698035_1___location=1
:0.0079)100:0.0174,((
36_lcl_XM_028104049_1_cds_XP_027959850_1_1__gene=ABCG8___db_xref=GeneID_114209833___protein=ATP-binding_cassette_sub-family_G_member_8___protein_id=XP_027959850_1___location=1
:0.0016,
37_lcl_XM_025868755_1_cds_XP_025724540_1_1__gene=ABCG8___db_xref=GeneID_112821487___protein=ATP-binding_cassette_sub-family_G_member_8___protein_id=XP_025724540_1___location=1
:0.0008)87:0.0044,
38_lcl_XM_004400165_2_cds_XP_004400222_1_1__gene=ABCG8___db_xref=GeneID_101383671___protein=ATP-binding_cassette_sub-family_G_member_8___protein_id=XP_004400222_1___location=1
:0.0112)99:0.0106)70:0.0048,(
39_lcl_XM_022516371_1_cds_XP_022372079_1_1__gene=LOC111155907___db_xref=GeneID_111155907___protein=ATP-binding_cassette_sub-family_G_member_8___protein_id=XP_022372079_1___loc
:0.0150,((
40_lcl_XM_004752973_2_cds_XP_004753030_1_1__gene=ABCG8___db_xref=GeneID_101671730___protein=ATP-binding_cassette_sub-family_G_member_8_isoform_X3___protein_id=XP_004753030_1__
:0.0000,
41_lcl_XM_004752972_2_cds_XP_004753029_1_1__gene=ABCG8___db_xref=GeneID_101671730___protein=ATP-binding_cassette_sub-family_G_member_8_isoform_X2___protein_id=XP_004753029_1__
:0.0000)98:0.0000,
42_lcl_XM_004752971_2_cds_XP_004753028_1_1__gene=ABCG8___db_xref=GeneID_101671730___protein=ATP-binding_cassette_sub-family_G_member_8_isoform_X1___protein_id=XP_004753028_1__
:0.0000)98:0.0048)100:0.0155)94:0.0128,
43_lcl_XM_025992747_1_cds_XP_025848532_1_1__gene=ABCG8___db_xref=GeneID_112915330___protein=ATP-binding_cassette_sub-family_G_member_8___protein_id=XP_025848532_1___location=9
:0.0311)48:0.0041,
44_lcl_XM_007097841_2_cds_XP_007097903_2_1__gene=ABCG8___db_xref=GeneID_102952620___protein=ATP-binding_cassette_sub-family_G_member_8___protein_id=XP_007097903_2___location=5
:0.0369)100:0.0314)2:0.0049,
134_lcl_XM_012727405_1_cds_XP_012582859_1_1__gene=ABCG8___db_xref=GeneID_101618843___protein=ATP-binding_cassette_sub-family_G_member_8___protein_id=XP_012582859_1___location=1
:0.0845)5:0.0055,(((((
94_lcl_XM_026385749_1_cds_XP_026241534_1_1__gene=Abcg8___db_xref=GeneID_113180625___protein=ATP-binding_cassette_sub-family_G_member_8___protein_id=XP_026241534_1___location=1
:0.0015,(
95_lcl_XM_005324519_3_cds_XP_005324576_1_1__gene=Abcg8___db_xref=GeneID_101955485___protein=ATP-binding_cassette_sub-family_G_member_8_isoform_X2___protein_id=XP_005324576_1__
:0.0000,
96_lcl_XM_021725896_1_cds_XP_021581571_1_1__gene=Abcg8___db_xref=GeneID_101955485___protein=ATP-binding_cassette_sub-family_G_member_8_isoform_X1___protein_id=XP_021581571_1__
:0.0000)100:0.0034)91:0.0049,((
97_lcl_XM_015479721_1_cds_XP_015335207_1_1__gene=Abcg8___db_xref=GeneID_107137321___protein=ATP-binding_cassette_sub-family_G_member_8_isoform_X3___protein_id=XP_015335207_1__
:0.0000,
98_lcl_XM_015479720_1_cds_XP_015335206_1_1__gene=Abcg8___db_xref=GeneID_107137321___protein=ATP-binding_cassette_sub-family_G_member_8_isoform_X2___protein_id=XP_015335206_1_
:0.0000)100:0.0000,
99_lcl_XM_015479719_1_cds_XP_015335205_1_1__gene=Abcg8___db_xref=GeneID_107137321___protein=ATP-binding_cassette_sub-family_G_member_8_isoform_X1___protein_id=XP_015335205_1_
:0.0000)100:0.0066)100:0.0589,(((
100_lcl_XM_020185692_1_cds_XP_020041281_1_1__gene=Abcg8___db_xref=GeneID_109700491___protein=ATP-binding_cassette_sub-family_G_member_8___protein_id=XP_020041281_1___location=
:0.0862,(
101_lcl_XM_013017931_1_cds_XP_012873385_1_1__gene=Abcg8___db_xref=GeneID_105986835___protein=ATP-binding_cassette_sub-family_G_member_8_isoform_X2___protein_id=XP_012873385_1_
:0.0000,
102_lcl_XM_013017930_1_cds_XP_012873384_1_1__gene=Abcg8___db_xref=GeneID_105986835___protein=ATP-binding_cassette_sub-family_G_member_8_isoform_X1___protein_id=XP_012873384_1_
:0.0000)100:0.0514)47:0.0120,(
132_lcl_XM_008823087_2_cds_XP_008821309_1_1__gene=Abcg8___db_xref=GeneID_103725768___protein=ATP-binding_cassette_sub-family_G_member_8_isoform_X4___protein_id=XP_008821309_1_
:0.0000,
133_lcl_XM_008823086_2_cds_XP_008821308_1_1__gene=Abcg8___db_xref=GeneID_103725768___protein=ATP-binding_cassette_sub-family_G_member_8_isoform_X3___protein_id=XP_008821308_1_
:0.0000)100:0.0662)26:0.0006,((((
116_lcl_NM_130414_2_cds_NP_569098_2_1__gene=Abcg8___db_xref=GeneID_155192_RGD_620300___protein=ATP-binding_cassette_sub-family_G_member_8___protein_id=NP_569098_2___location=1
:0.0343,
121_lcl_XM_028765085_1_cds_XP_028620918_1_1__gene=Abcg8___db_xref=GeneID_114619221___protein=ATP-binding_cassette_sub-family_G_member_8___protein_id=XP_028620918_1___location=
:0.0425)51:0.0065,((
117_lcl_NM_026180_3_cds_NP_080456_1_1__gene=Abcg8___db_xref=CCDS_CCDS29002_1___protein=ATP-binding_cassette_sub-family_G_member_8_isoform_1___protein_id=NP_080456_1___location
:0.0068,(
118_lcl_XM_021149104_2_cds_XP_021004763_1_1__gene=Abcg8___db_xref=GeneID_110283681___protein=ATP-binding_cassette_sub-family_G_member_8_isoform_X3___protein_id=XP_021004763_1_
:0.0000,
119_lcl_XM_021149103_2_cds_XP_021004762_1_1__gene=Abcg8___db_xref=GeneID_110283681___protein=ATP-binding_cassette_sub-family_G_member_8_isoform_X2___protein_id=XP_021004762_1_
:0.0000)100:0.0137)99:0.0115,
120_lcl_XM_021217972_2_cds_XP_021073631_1_1__gene=Abcg8___db_xref=GeneID_110335675___protein=ATP-binding_cassette_sub-family_G_member_8_isoform_X1___protein_id=XP_021073631_1_
:0.0208)94:0.0161)90:0.0150,
122_lcl_XM_021652792_1_cds_XP_021508467_1_1__gene=Abcg8___db_xref=GeneID_110558061___protein=ATP-binding_cassette_sub-family_G_member_8___protein_id=XP_021508467_1___location=
:0.0480)38:0.0018,((((
123_lcl_XM_028893547_1_cds_XP_028749380_1_1__gene=Abcg8___db_xref=GeneID_114709600___protein=ATP-binding_cassette_sub-family_G_member_8_isoform_X2___protein_id=XP_028749380_1_
:0.0000,
124_lcl_XM_028893540_1_cds_XP_028749373_1_1__gene=Abcg8___db_xref=GeneID_114709600___protein=ATP-binding_cassette_sub-family_G_member_8_isoform_X1___protein_id=XP_028749373_1_
:0.0000)100:0.0079,((
125_lcl_XM_006986515_2_cds_XP_006986577_1_1__gene=Abcg8___db_xref=GeneID_102903332___protein=ATP-binding_cassette_sub-family_G_member_8_isoform_X3___protein_id=XP_006986577_1_
:0.0000,
126_lcl_XM_006986514_2_cds_XP_006986576_1_1__gene=Abcg8___db_xref=GeneID_102903332___protein=ATP-binding_cassette_sub-family_G_member_8_isoform_X2___protein_id=XP_006986576_1_
:0.0000)96:0.0000,
127_lcl_XM_016005051_1_cds_XP_015860537_1_1__gene=Abcg8___db_xref=GeneID_102903332___protein=ATP-binding_cassette_sub-family_G_member_8_isoform_X1___protein_id=XP_015860537_1_
:0.0000)96:0.0027)100:0.0356,(
128_lcl_XM_005354687_1_cds_XP_005354744_1_1__gene=Abcg8___db_xref=GeneID_101996786___protein=ATP-binding_cassette_sub-family_G_member_8_isoform_X1___protein_id=XP_005354744_1_
:0.0000,
129_lcl_XM_005354686_1_cds_XP_005354743_1_1__gene=Abcg8___db_xref=GeneID_101996786___protein=ATP-binding_cassette_sub-family_G_member_8_isoform_X2___protein_id=XP_005354743_1_
:0.0000)100:0.0359)89:0.0116,(
130_lcl_XM_013118521_2_cds_XP_012973975_1_1__gene=Abcg8___db_xref=GeneID_101838417___protein=ATP-binding_cassette_sub-family_G_member_8_isoform_X2___protein_id=XP_012973975_1_
:0.0000,
131_lcl_XM_005077296_3_cds_XP_005077353_1_1__gene=Abcg8___db_xref=GeneID_101838417___protein=ATP-binding_cassette_sub-family_G_member_8_isoform_X1___protein_id=XP_005077353_1_
:0.0000)100:0.0388)73:0.0116)93:0.0191)48:0.0098)49:0.0129,(
103_lcl_XM_017340804_1_cds_XP_017196293_1_1__gene=ABCG8___db_xref=GeneID_100350554___protein=ATP-binding_cassette_sub-family_G_member_8_isoform_X2___protein_id=XP_017196293_1_
:0.0613,
104_lcl_XM_004582769_2_cds_XP_004582826_1_1__gene=ABCG8___db_xref=GeneID_101517555___protein=ATP-binding_cassette_sub-family_G_member_8___protein_id=XP_004582826_1___location=
:0.0666)56:0.0139)15:0.0029,((((((
105_lcl_XM_010611498_2_cds_XP_010609800_1_1__gene=Abcg8___db_xref=GeneID_104853530___protein=ATP-binding_cassette_sub-family_G_member_8_isoform_X4___protein_id=XP_010609800_1_
:0.0000,
106_lcl_XM_010611497_2_cds_XP_010609799_1_1__gene=Abcg8___db_xref=GeneID_104853530___protein=ATP-binding_cassette_sub-family_G_member_8_isoform_X4___protein_id=XP_010609799_1_
:0.0000)100:0.0000,
107_lcl_XM_010611495_2_cds_XP_010609797_1_1__gene=Abcg8___db_xref=GeneID_104853530___protein=ATP-binding_cassette_sub-family_G_member_8_isoform_X1___protein_id=XP_010609797_1_
:0.0000)100:0.0314,(
113_lcl_XM_005390936_2_cds_XP_005390993_1_1__gene=Abcg8___db_xref=GeneID_102027905___protein=ATP-binding_cassette_sub-family_G_member_8_isoform_X2___protein_id=XP_005390993_1_
:0.0000,
114_lcl_XM_005390935_2_cds_XP_005390992_1_1__gene=Abcg8___db_xref=GeneID_102027905___protein=ATP-binding_cassette_sub-family_G_member_8_isoform_X1___protein_id=XP_005390992_1_
:0.0000)100:0.0418)34:0.0053,((
108_lcl_XM_013070207_2_cds_XP_012925661_1_1__gene=Abcg8___db_xref=GeneID_101723060___protein=ATP-binding_cassette_sub-family_G_member_8_isoform_X3___protein_id=XP_012925661_1_
:0.0000,
109_lcl_XM_004839371_2_cds_XP_004839428_1_1__gene=Abcg8___db_xref=GeneID_101723060___protein=ATP-binding_cassette_sub-family_G_member_8_isoform_X2___protein_id=XP_004839428_1_
:0.0000)100:0.0000,
110_lcl_XM_004839370_2_cds_XP_004839427_1_1__gene=Abcg8___db_xref=GeneID_101723060___protein=ATP-binding_cassette_sub-family_G_member_8_isoform_X1___protein_id=XP_004839427_1_
:0.0000)100:0.0436)40:0.0108,
115_lcl_XM_003472926_3_cds_XP_003472974_1_1__gene=Abcg8___db_xref=GeneID_100725586___protein=ATP-binding_cassette_sub-family_G_member_8___protein_id=XP_003472974_1___location=
:0.0478)35:0.0088,(
111_lcl_XM_023711250_1_cds_XP_023567018_1_1__gene=Abcg8___db_xref=GeneID_101592380___protein=ATP-binding_cassette_sub-family_G_member_8_isoform_X2___protein_id=XP_023567018_1_
:0.0000,
112_lcl_XM_012513918_2_cds_XP_012369372_2_1__gene=Abcg8___db_xref=GeneID_101592380___protein=ATP-binding_cassette_sub-family_G_member_8_isoform_X1___protein_id=XP_012369372_2_
:0.0000)100:0.0689)94:0.0263)15:0.0120)25:0.0100,
135_lcl_XM_006882377_1_cds_XP_006882439_1_1__gene=ABCG8___db_xref=GeneID_102853266___protein=ATP-binding_cassette_sub-family_G_member_8___protein_id=XP_006882439_1___location=1
:0.0793)94:0.0411,
139_lcl_XM_007476886_2_cds_XP_007476948_1_1__gene=ABCG8___db_xref=GeneID_100033372___protein=ATP-binding_cassette_sub-family_G_member_8_isoform_X1___protein_id=XP_007476948_1_
:0.1982)72:0.0282,(
138_lcl_XM_004616078_1_cds_XP_004616135_1_1__gene=ABCG8___db_xref=GeneID_101557820___protein=ATP-binding_cassette_sub-family_G_member_8___protein_id=XP_004616135_1___location=
:0.1332,(
136_lcl_XM_007537257_2_cds_XP_007537319_1_1__gene=ABCG8___db_xref=GeneID_103126356___protein=ATP-binding_cassette_sub-family_G_member_8_isoform_X2___protein_id=XP_007537319_1_
:0.0000,
137_lcl_XM_016194367_1_cds_XP_016049853_1_1__gene=ABCG8___db_xref=GeneID_103126356___protein=ATP-binding_cassette_sub-family_G_member_8_isoform_X1___protein_id=XP_016049853_1_
:0.0000)100:0.1514)99:0.0707)100:0.1915,(((((((((((((((((
140_lcl_NM_022436_3_cds_NP_071881_1_1__gene=ABCG5___db_xref=CCDS_CCDS1814_1___protein=ATP-binding_cassette_sub-family_G_member_5___protein_id=NP_071881_1___location=161__2116_
:0.0018,(
141_lcl_XM_003809123_3_cds_XP_003809171_1_1__gene=ABCG5___db_xref=GeneID_100992590___protein=ATP-binding_cassette_sub-family_G_member_5___protein_id=XP_003809171_1___location=
:0.0010,
142_lcl_XM_016948442_1_cds_XP_016803931_1_1__gene=ABCG5___db_xref=GeneID_459190___protein=ATP-binding_cassette_sub-family_G_member_5_isoform_X1___protein_id=XP_016803931_1___l
:0.0014)81:0.0023)96:0.0046,(
143_lcl_XM_002812078_4_cds_XP_002812124_1_1__gene=ABCG5___db_xref=GeneID_100445398___protein=ATP-binding_cassette_sub-family_G_member_5___protein_id=XP_002812124_1___location=
:0.0088,
144_lcl_XM_003262791_4_cds_XP_003262839_1_1__gene=ABCG5___db_xref=GeneID_100601255___protein=ATP-binding_cassette_sub-family_G_member_5___protein_id=XP_003262839_1___location=
:0.0110)71:0.0035)78:0.0067,(
156_lcl_XM_012450602_2_cds_XP_012306025_1_1__gene=ABCG5___db_xref=GeneID_105716062___protein=ATP-binding_cassette_sub-family_G_member_5___protein_id=XP_012306025_1___location=
:0.0035,(
157_lcl_XM_003926762_2_cds_XP_003926811_1_1__gene=ABCG5___db_xref=GeneID_101032071___protein=ATP-binding_cassette_sub-family_G_member_5___protein_id=XP_003926811_1___location=
:0.0082,
158_lcl_XM_002757809_2_cds_XP_002757855_1_1__gene=ABCG5___db_xref=GeneID_100402892___protein=ATP-binding_cassette_sub-family_G_member_5_isoform_X1___protein_id=XP_002757855_1_
:0.0157)61:0.0022)94:0.0131)55:0.0012,(((
145_lcl_XM_023195725_2_cds_XP_023051493_1_1__gene=ABCG5___db_xref=GeneID_111528866___protein=ATP-binding_cassette_sub-family_G_member_5___protein_id=XP_023051493_1___location=
:-0.0000,((
146_lcl_XM_010382579_2_cds_XP_010380881_1_1__gene=ABCG5___db_xref=GeneID_104677526___protein=ATP-binding_cassette_sub-family_G_member_5___protein_id=XP_010380881_1___location=
:0.0006,
147_lcl_XM_017862743_1_cds_XP_017718232_1_1__gene=ABCG5___db_xref=GeneID_108522513___protein=ATP-binding_cassette_sub-family_G_member_5_isoform_X1___protein_id=XP_017718232_1_
:0.0010)80:0.0023,
148_lcl_XM_011935901_1_cds_XP_011791291_1_1__gene=ABCG5___db_xref=GeneID_105507419___protein=ATP-binding_cassette_sub-family_G_member_5___protein_id=XP_011791291_1___location=
:0.0034)98:0.0041)63:0.0035,
149_lcl_XM_007970786_1_cds_XP_007968977_1_1__gene=ABCG5___db_xref=GeneID_103220380___protein=ATP-binding_cassette_sub-family_G_member_5___protein_id=XP_007968977_1___location=
:0.0076)53:0.0012,(((
150_lcl_XM_011713085_2_cds_XP_011711387_1_1__gene=ABCG5___db_xref=GeneID_105464937___protein=ATP-binding_cassette_sub-family_G_member_5_isoform_X1___protein_id=XP_011711387_1_
:0.0000,
155_lcl_XM_011713086_2_cds_XP_011711388_1_1__gene=ABCG5___db_xref=GeneID_105464937___protein=ATP-binding_cassette_sub-family_G_member_5_isoform_X2___protein_id=XP_011711388_1_
:0.0000)83:0.0018,
151_lcl_XM_005575996_2_cds_XP_005576053_1_1__gene=ABCG5___db_xref=GeneID_102140793___protein=ATP-binding_cassette_sub-family_G_member_5_isoform_X1___protein_id=XP_005576053_1_
:0.0007)62:0.0013,(
152_lcl_XM_012084904_1_cds_XP_011940294_1_1__gene=ABCG5___db_xref=GeneID_105597080___protein=ATP-binding_cassette_sub-family_G_member_5_isoform_X1___protein_id=XP_011940294_1_
:-0.0005,(
153_lcl_XM_011978199_1_cds_XP_011833589_1_1__gene=ABCG5___db_xref=GeneID_105538355___protein=ATP-binding_cassette_sub-family_G_member_5___protein_id=XP_011833589_1___location=
:0.0009,
154_lcl_XM_025354642_1_cds_XP_025210427_1_1__gene=ABCG5___db_xref=GeneID_112605061___protein=ATP-binding_cassette_sub-family_G_member_5___protein_id=XP_025210427_1___location=
:0.0007)73:0.0013)68:0.0012)89:0.0044)99:0.0109)100:0.0366,(
159_lcl_XM_003787877_3_cds_XP_003787925_1_1__gene=ABCG5___db_xref=GeneID_100940606___protein=ATP-binding_cassette_sub-family_G_member_5___protein_id=XP_003787925_1___location=
:0.0446,
160_lcl_XM_012756412_2_cds_XP_012611866_1_1__gene=ABCG5___db_xref=GeneID_105866816___protein=ATP-binding_cassette_sub-family_G_member_5___protein_id=XP_012611866_1___location=
:0.0568)74:0.0065)64:0.0105,
162_lcl_XM_008058108_1_cds_XP_008056299_1_1__gene=ABCG5___db_xref=GeneID_103260469___protein=ATP-binding_cassette_sub-family_G_member_5___protein_id=XP_008056299_1___location=
:0.0550)45:0.0083,
161_lcl_XM_008592106_1_cds_XP_008590328_1_1__gene=ABCG5___db_xref=GeneID_103607625___protein=ATP-binding_cassette_sub-family_G_member_5___protein_id=XP_008590328_1___location=
:0.0579)31:0.0045,((((((
163_lcl_XM_006186801_3_cds_XP_006186863_1_1__gene=ABCG5___db_xref=GeneID_102504516___protein=ATP-binding_cassette_sub-family_G_member_5_isoform_X1___protein_id=XP_006186863_1_
:0.0000,
164_lcl_XM_010967718_1_cds_XP_010966020_1_1__gene=ABCG5___db_xref=GeneID_105079012___protein=ATP-binding_cassette_sub-family_G_member_5___protein_id=XP_010966020_1___location=
:0.0000)98:0.0012,
165_lcl_XM_010997155_2_cds_XP_010995457_1_1__gene=ABCG5___db_xref=GeneID_105103557___protein=ATP-binding_cassette_sub-family_G_member_5_isoform_X1___protein_id=XP_010995457_1_
:0.0012)99:0.0025,
166_lcl_XM_006211482_3_cds_XP_006211544_1_1__gene=ABCG5___db_xref=GeneID_102544798___protein=ATP-binding_cassette_sub-family_G_member_5_isoform_X1___protein_id=XP_006211544_1_
:0.0056)100:0.0340,((((((
167_lcl_NM_001024547_2_cds_NP_001019718_2_1__gene=ABCG5___db_xref=BGD_BT18973_GeneID_515536_VGNC_VGNC_25485___protein=ATP-binding_cassette_sub-family_G_member_5___protein_id=N
:0.0024,
169_lcl_XM_005910380_1_cds_XP_005910442_1_1__gene=ABCG5___db_xref=GeneID_102275299___protein=ATP-binding_cassette_sub-family_G_member_5___protein_id=XP_005910442_1___location=
:0.0009)60:0.0006,
168_lcl_XM_019970076_1_cds_XP_019825635_1_1__gene=ABCG5___db_xref=GeneID_109566030___protein=ATP-binding_cassette_sub-family_G_member_5___protein_id=XP_019825635_1___location=
:0.0018)100:0.0093,
170_lcl_XM_006056805_2_cds_XP_006056867_1_1__gene=ABCG5___db_xref=GeneID_102409491___protein=ATP-binding_cassette_sub-family_G_member_5_isoform_X1___protein_id=XP_006056867_1_
:0.0080)65:0.0033,(
171_lcl_XM_004005990_4_cds_XP_004006039_1_1__gene=ABCG5___db_xref=GeneID_101113924___protein=ATP-binding_cassette_sub-family_G_member_5___protein_id=XP_004006039_1___location=
:0.0039,
172_lcl_XM_005686547_3_cds_XP_005686604_1_1__gene=ABCG5___db_xref=GeneID_102189134___protein=ATP-binding_cassette_sub-family_G_member_5___protein_id=XP_005686604_1___location=
:0.0042)100:0.0112)65:0.0031,(
173_lcl_XM_020878082_1_cds_XP_020733741_1_1__gene=ABCG5___db_xref=GeneID_110127725___protein=ATP-binding_cassette_sub-family_G_member_5_isoform_X2___protein_id=XP_020733741_1_
:0.0003,
174_lcl_XM_020878081_1_cds_XP_020733740_1_1__gene=ABCG5___db_xref=GeneID_110127725___protein=ATP-binding_cassette_sub-family_G_member_5_isoform_X1___protein_id=XP_020733740_1_
:0.0005)100:0.0136)100:0.0316,(
175_lcl_XM_007190098_1_cds_XP_007190160_1_1__gene=ABCG5___db_xref=GeneID_103011294___protein=ATP-binding_cassette_sub-family_G_member_5___protein_id=XP_007190160_1___location=
:0.0101,
176_lcl_XM_007459951_1_cds_XP_007460013_1_1__gene=ABCG5___db_xref=GeneID_103081061___protein=ATP-binding_cassette_sub-family_G_member_5___protein_id=XP_007460013_1___location=
:0.0113)100:0.0272)76:0.0088)62:0.0063,
190_lcl_XM_021087571_1_cds_XP_020943230_1_1__gene=ABCG5___db_xref=GeneID_102164809___protein=ATP-binding_cassette_sub-family_G_member_5_isoform_X1___protein_id=XP_020943230_1_
:0.0471)70:0.0113,(((((
177_lcl_XM_028104038_1_cds_XP_027959839_1_1__gene=ABCG5___db_xref=GeneID_114209826___protein=ATP-binding_cassette_sub-family_G_member_5___protein_id=XP_027959839_1___location=
:0.0010,(
178_lcl_XM_025868756_1_cds_XP_025724541_1_1__gene=ABCG5___db_xref=GeneID_112821488___protein=ATP-binding_cassette_sub-family_G_member_5___protein_id=XP_025724541_1___location=
:0.0026,
179_lcl_XM_004400164_2_cds_XP_004400221_1_1__gene=ABCG5___db_xref=GeneID_101383384___protein=ATP-binding_cassette_sub-family_G_member_5___protein_id=XP_004400221_1___location=
:0.0089)43:0.0006)100:0.0194,(
180_lcl_XM_022516417_1_cds_XP_022372125_1_1__gene=LOC111155934___db_xref=GeneID_111155934___protein=ATP-binding_cassette_sub-family_G_member_5___protein_id=XP_022372125_1___lo
:0.0082,(
181_lcl_XM_004752967_2_cds_XP_004753024_1_1__gene=ABCG5___db_xref=GeneID_101670224___protein=ATP-binding_cassette_sub-family_G_member_5_isoform_X2___protein_id=XP_004753024_1_
:0.0000,
182_lcl_XM_004752966_2_cds_XP_004753023_1_1__gene=ABCG5___db_xref=GeneID_101670224___protein=ATP-binding_cassette_sub-family_G_member_5_isoform_X1___protein_id=XP_004753023_1_
:0.0000)100:0.0132)100:0.0213)73:0.0059,(
183_lcl_XM_025992773_1_cds_XP_025848558_1_1__gene=ABCG5___db_xref=GeneID_112915385___protein=ATP-binding_cassette_sub-family_G_member_5___protein_id=XP_025848558_1___location=
:0.0048,(
184_lcl_XM_025465320_1_cds_XP_025321105_1_1__gene=ABCG5___db_xref=GeneID_112671234___protein=ATP-binding_cassette_sub-family_G_member_5___protein_id=XP_025321105_1___location=
:0.0010,
185_lcl_XM_538475_4_cds_XP_538475_1_1__gene=ABCG5___db_xref=GeneID_481354___protein=ATP-binding_cassette_sub-family_G_member_5___protein_id=XP_538475_1___location=312__2270___
:0.0006)99:0.0050)100:0.0250)64:0.0039,(((
186_lcl_XM_015074434_2_cds_XP_014929920_1_1__gene=ABCG5___db_xref=GeneID_106976964___protein=ATP-binding_cassette_sub-family_G_member_5___protein_id=XP_014929920_1___location=
:0.0032,
187_lcl_XM_025932338_1_cds_XP_025788123_1_1__gene=ABCG5___db_xref=GeneID_112869243___protein=ATP-binding_cassette_sub-family_G_member_5___protein_id=XP_025788123_1___location=
:0.0008)66:0.0018,
188_lcl_XM_003983934_5_cds_XP_003983983_2_1__gene=ABCG5___db_xref=GeneID_101093927___protein=ATP-binding_cassette_sub-family_G_member_5_isoform_X1___protein_id=XP_003983983_2_
:0.0039)47:0.0004,
189_lcl_XM_007097884_2_cds_XP_007097946_1_1__gene=ABCG5___db_xref=GeneID_102967763___protein=ATP-binding_cassette_sub-family_G_member_5___protein_id=XP_007097946_1___location=
:0.0058)100:0.0372)100:0.0206,((((
193_lcl_XM_008162190_2_cds_XP_008160412_1_1__gene=ABCG5___db_xref=GeneID_103305433___protein=ATP-binding_cassette_sub-family_G_member_5_isoform_X1___protein_id=XP_008160412_1_
:0.0199,((
194_lcl_XM_006083413_3_cds_XP_006083475_1_1__gene=ABCG5___db_xref=GeneID_102440650___protein=ATP-binding_cassette_sub-family_G_member_5___protein_id=XP_006083475_1___location=
:0.0005,
196_lcl_XM_006778646_2_cds_XP_006778709_1_1__gene=ABCG5___db_xref=GeneID_102763194___protein=ATP-binding_cassette_sub-family_G_member_5___protein_id=XP_006778709_1___location=
:0.0151)40:0.0022,
195_lcl_XM_005864766_2_cds_XP_005864828_1_1__gene=ABCG5___db_xref=GeneID_102259981___protein=ATP-binding_cassette_sub-family_G_member_5___protein_id=XP_005864828_1___location=
:0.0027)75:0.0061)100:0.0231,(
197_lcl_XM_006909636_2_cds_XP_006909698_1_1__gene=ABCG5___db_xref=GeneID_102877887___protein=ATP-binding_cassette_sub-family_G_member_5___protein_id=XP_006909698_1___location=
:0.0041,
198_lcl_XM_011361344_2_cds_XP_011359646_1_1__gene=ABCG5___db_xref=GeneID_105292930___protein=ATP-binding_cassette_sub-family_G_member_5___protein_id=XP_011359646_1___location=
:0.0032)100:0.0439)46:0.0043,(((
199_lcl_XM_001498908_3_cds_XP_001498958_1_1__gene=ABCG5___db_xref=GeneID_100069091___protein=ATP-binding_cassette_sub-family_G_member_5___protein_id=XP_001498958_1___location=
:0.0018,
200_lcl_XM_008515202_1_cds_XP_008513424_1_1__gene=ABCG5___db_xref=GeneID_103547786___protein=ATP-binding_cassette_sub-family_G_member_5___protein_id=XP_008513424_1___location=
:0.0007)79:0.0018,
201_lcl_XM_014833574_1_cds_XP_014689060_1_1__gene=ABCG5___db_xref=GeneID_106826316___protein=ATP-binding_cassette_sub-family_G_member_5___protein_id=XP_014689060_1___location=
:0.0022)100:0.0228,
202_lcl_XM_004436707_2_cds_XP_004436764_1_1__gene=LOC101402548___db_xref=GeneID_101402548___protein=ATP-binding_cassette_sub-family_G_member_5___protein_id=XP_004436764_1___lo
:0.0268)93:0.0149)71:0.0119,(
204_lcl_XM_004369511_2_cds_XP_004369568_1_1__gene=LOC101352586___db_xref=GeneID_101352586___protein=LOW_QUALITY_PROTEIN__ATP-binding_cassette_sub-family_G_member_5___protein_i
:0.0503,(
205_lcl_XM_007944380_1_cds_XP_007942571_1_1__gene=ABCG5___db_xref=GeneID_103199975___protein=ATP-binding_cassette_sub-family_G_member_5___protein_id=XP_007942571_1___location=
:0.0454,
206_lcl_XM_006839407_1_cds_XP_006839470_1_1__gene=ABCG5___db_xref=GeneID_102815039___protein=ATP-binding_cassette_sub-family_G_member_5___protein_id=XP_006839470_1___location=
:0.0505)56:0.0046)99:0.0246)3:0.0011)2:0.0007)4:0.0047)4:0.0024,(((
209_lcl_XM_026385758_1_cds_XP_026241543_1_1__gene=Abcg5___db_xref=GeneID_113180636___protein=ATP-binding_cassette_sub-family_G_member_5___protein_id=XP_026241543_1___location=
:0.0069,
210_lcl_XM_005324520_3_cds_XP_005324577_1_1__gene=Abcg5___db_xref=GeneID_101955777___protein=ATP-binding_cassette_sub-family_G_member_5___protein_id=XP_005324577_1___location=
:0.0004)65:0.0017,
211_lcl_XM_015479723_1_cds_XP_015335209_1_1__gene=Abcg5___db_xref=GeneID_107137322___protein=ATP-binding_cassette_sub-family_G_member_5___protein_id=XP_015335209_1___location=
:0.0119)100:0.0562,(
212_lcl_XM_020185693_1_cds_XP_020041282_1_1__gene=Abcg5___db_xref=GeneID_109700492___protein=ATP-binding_cassette_sub-family_G_member_5___protein_id=XP_020041282_1___location=
:0.0564,
213_lcl_XM_013017928_1_cds_XP_012873382_1_1__gene=Abcg5___db_xref=GeneID_105986833___protein=ATP-binding_cassette_sub-family_G_member_5___protein_id=XP_012873382_1___location=
:0.0638)67:0.0055)65:0.0107)2:0.0039,
208_lcl_XM_004686245_2_cds_XP_004686302_1_1__gene=ABCG5___db_xref=GeneID_101632056___protein=ATP-binding_cassette_sub-family_G_member_5___protein_id=XP_004686302_1___location=
:0.0715)3:0.0025,
207_lcl_XM_004447306_2_cds_XP_004447363_1_1__gene=ABCG5___db_xref=GeneID_101438322___protein=ATP-binding_cassette_sub-family_G_member_5_isoform_X1___protein_id=XP_004447363_1_
:0.0637)6:0.0079,(
191_lcl_XM_028517063_1_cds_XP_028372864_1_1__gene=ABCG5___db_xref=GeneID_114500385___protein=ATP-binding_cassette_sub-family_G_member_5___protein_id=XP_028372864_1___location=
:0.0348,
192_lcl_XM_024553074_1_cds_XP_024408842_1_1__gene=ABCG5___db_xref=GeneID_112298159___protein=ATP-binding_cassette_sub-family_G_member_5___protein_id=XP_024408842_1___location=
:0.0225)98:0.0343)9:0.0071,((((
214_lcl_NM_053754_2_cds_NP_446206_2_1__gene=Abcg5___db_xref=GeneID_114628_RGD_620298___protein=ATP-binding_cassette_sub-family_G_member_5___protein_id=NP_446206_2___location=6
:0.0402,(((
215_lcl_NM_031884_2_cds_NP_114090_1_1__gene=Abcg5___db_xref=CCDS_CCDS29001_1___protein=ATP-binding_cassette_sub-family_G_member_5___protein_id=NP_114090_1___location=139__2097
:0.0130,
216_lcl_XM_021149107_2_cds_XP_021004766_1_1__gene=Abcg5___db_xref=GeneID_110283682___protein=ATP-binding_cassette_sub-family_G_member_5___protein_id=XP_021004766_1___location=
:0.0059)100:0.0167,
217_lcl_XM_021217974_2_cds_XP_021073633_1_1__gene=Abcg5___db_xref=GeneID_110335676___protein=ATP-binding_cassette_sub-family_G_member_5___protein_id=XP_021073633_1___location=
:0.0143)97:0.0142,
218_lcl_XM_028765086_1_cds_XP_028620919_1_1__gene=Abcg5___db_xref=GeneID_114619222___protein=ATP-binding_cassette_sub-family_G_member_5___protein_id=XP_028620919_1___location=
:0.0268)78:0.0066)100:0.0184,((((
219_lcl_XM_028892611_1_cds_XP_028748444_1_1__gene=Abcg5___db_xref=GeneID_114708991___protein=ATP-binding_cassette_sub-family_G_member_5___protein_id=XP_028748444_1___location=
:0.0049,
220_lcl_XM_006986516_2_cds_XP_006986578_1_1__gene=Abcg5___db_xref=GeneID_102903834___protein=ATP-binding_cassette_sub-family_G_member_5___protein_id=XP_006986578_1___location=
:0.0032)100:0.0321,(
221_lcl_XM_003496220_4_cds_XP_003496268_1_1__gene=Abcg5___db_xref=GeneID_100761230___protein=ATP-binding_cassette_sub-family_G_member_5___protein_id=XP_003496268_1___location=
:0.0176,
222_lcl_XM_005077257_3_cds_XP_005077314_1_1__gene=Abcg5___db_xref=GeneID_101827940___protein=ATP-binding_cassette_sub-family_G_member_5___protein_id=XP_005077314_1___location=
:0.0284)82:0.0136)25:0.0011,
223_lcl_XM_005354685_3_cds_XP_005354742_1_1__gene=Abcg5___db_xref=GeneID_101996511___protein=ATP-binding_cassette_sub-family_G_member_5___protein_id=XP_005354742_1___location=
:0.0559)69:0.0072,
224_lcl_XM_021652804_1_cds_XP_021508479_1_1__gene=Abcg5___db_xref=GeneID_110558071___protein=ATP-binding_cassette_sub-family_G_member_5___protein_id=XP_021508479_1___location=
:0.0455)62:0.0060)79:0.0093,
225_lcl_XM_008823088_2_cds_XP_008821310_1_1__gene=Abcg5___db_xref=GeneID_103725770___protein=ATP-binding_cassette_sub-family_G_member_5___protein_id=XP_008821310_1___location=
:0.0677)90:0.0200,(((
226_lcl_XM_004839366_2_cds_XP_004839423_1_1__gene=Abcg5___db_xref=GeneID_101721545___protein=ATP-binding_cassette_sub-family_G_member_5_isoform_X1___protein_id=XP_004839423_1_
:0.0483,
228_lcl_XM_005390938_2_cds_XP_005390995_1_1__gene=Abcg5___db_xref=GeneID_102028684___protein=ATP-binding_cassette_sub-family_G_member_5___protein_id=XP_005390995_1___location=
:0.0430)44:0.0065,
229_lcl_XM_003472925_4_cds_XP_003472973_1_1__gene=Abcg5___db_xref=GeneID_100725312___protein=ATP-binding_cassette_sub-family_G_member_5___protein_id=XP_003472973_1___location=
:0.0484)44:0.0057,
227_lcl_XM_004627733_2_cds_XP_004627790_1_1__gene=Abcg5___db_xref=GeneID_101591992___protein=ATP-binding_cassette_sub-family_G_member_5___protein_id=XP_004627790_1___location=
:0.0401)99:0.0312)20:0.0088)17:0.0042,(
203_lcl_XM_004699767_1_cds_XP_004699824_1_1__gene=ABCG5___db_xref=GeneID_101648537___protein=ATP-binding_cassette_sub-family_G_member_5___protein_id=XP_004699824_1___location=
:0.0584,
230_lcl_XM_006882319_1_cds_XP_006882381_1_1__gene=ABCG5___db_xref=GeneID_102855151___protein=ATP-binding_cassette_sub-family_G_member_5___protein_id=XP_006882381_1___location=
:0.0851)25:0.0073)22:0.0026,
231_lcl_XM_004582905_2_cds_XP_004582962_2_1__gene=ABCG5___db_xref=GeneID_101534611___protein=ATP-binding_cassette_sub-family_G_member_5___protein_id=XP_004582962_2___location=
:0.1140)62:0.0111,(
232_lcl_XM_003758320_3_cds_XP_003758368_1_1__gene=ABCG5___db_xref=GeneID_100926879___protein=ATP-binding_cassette_sub-family_G_member_5___protein_id=XP_003758368_1___location=
:0.0631,
233_lcl_XM_001382155_3_cds_XP_001382192_1_1__gene=ABCG5___db_xref=GeneID_100033373___protein=ATP-binding_cassette_sub-family_G_member_5___protein_id=XP_001382192_1___location=
:0.0745)100:0.1438)100:0.0727,
234_lcl_XM_007537258_2_cds_XP_007537320_1_1__gene=ABCG5___db_xref=GeneID_103126357___protein=ATP-binding_cassette_sub-family_G_member_5___protein_id=XP_007537320_1___location=
:0.1715)100:0.2231)98:0.0634,(((((((((((((((((((((
444_lcl_XM_013516158_1_cds_XP_013371612_1_1__gene=LOC102006600___db_xref=GeneID_102006600___protein=ATP-binding_cassette_sub-family_G_member_2-like_isoform_X12___protein_id=XP
:0.0000,
445_lcl_XM_013516157_1_cds_XP_013371611_1_1__gene=LOC102006600___db_xref=GeneID_102006600___protein=ATP-binding_cassette_sub-family_G_member_2-like_isoform_X12___protein_id=XP
:0.0000)100:0.0000,
451_lcl_XM_013516147_1_cds_XP_013371601_1_1__gene=LOC102006600___db_xref=GeneID_102006600___protein=ATP-binding_cassette_sub-family_G_member_2-like_isoform_X2___protein_id=XP_
:0.0000)100:0.0000,
452_lcl_XM_013516146_1_cds_XP_013371600_1_1__gene=LOC102006600___db_xref=GeneID_102006600___protein=ATP-binding_cassette_sub-family_G_member_2-like_isoform_X2___protein_id=XP_
:0.0000)100:0.0000,
453_lcl_XM_013516145_1_cds_XP_013371599_1_1__gene=LOC102006600___db_xref=GeneID_102006600___protein=ATP-binding_cassette_sub-family_G_member_2-like_isoform_X1___protein_id=XP_
:0.0000)100:0.0000,
454_lcl_XM_013516148_1_cds_XP_013371602_1_1__gene=LOC102006600___db_xref=GeneID_102006600___protein=ATP-binding_cassette_sub-family_G_member_2-like_isoform_X3___protein_id=XP_
:0.0000)100:0.0000,
455_lcl_XM_013516153_1_cds_XP_013371607_1_1__gene=LOC102006600___db_xref=GeneID_102006600___protein=ATP-binding_cassette_sub-family_G_member_2-like_isoform_X8___protein_id=XP_
:0.0000)100:0.0000,
446_lcl_XM_013516154_1_cds_XP_013371608_1_1__gene=LOC102006600___db_xref=GeneID_102006600___protein=ATP-binding_cassette_sub-family_G_member_2-like_isoform_X9___protein_id=XP_
:0.0000)100:0.0000,
447_lcl_XM_013516151_1_cds_XP_013371605_1_1__gene=LOC102006600___db_xref=GeneID_102006600___protein=ATP-binding_cassette_sub-family_G_member_2-like_isoform_X6___protein_id=XP_
:0.0000)100:0.0000,
448_lcl_XM_013516150_1_cds_XP_013371604_1_1__gene=LOC102006600___db_xref=GeneID_102006600___protein=ATP-binding_cassette_sub-family_G_member_2-like_isoform_X5___protein_id=XP_
:0.0000)100:0.0000,
449_lcl_XM_013516152_1_cds_XP_013371606_1_1__gene=LOC102006600___db_xref=GeneID_102006600___protein=ATP-binding_cassette_sub-family_G_member_2-like_isoform_X7___protein_id=XP_
:0.0000)100:0.0000,
450_lcl_XM_013516155_1_cds_XP_013371609_1_1__gene=LOC102006600___db_xref=GeneID_102006600___protein=ATP-binding_cassette_sub-family_G_member_2-like_isoform_X10___protein_id=XP
:0.0000)100:0.0000,
456_lcl_XM_013516156_1_cds_XP_013371610_1_1__gene=LOC102006600___db_xref=GeneID_102006600___protein=ATP-binding_cassette_sub-family_G_member_2-like_isoform_X11___protein_id=XP
:0.0000)100:0.0098,
457_lcl_XM_013516160_1_cds_XP_013371614_1_1__gene=LOC102006600___db_xref=GeneID_102006600___protein=ATP-binding_cassette_sub-family_G_member_2-like_isoform_X14___protein_id=XP
:0.0050)100:0.1151,((
636_lcl_XM_005388161_2_cds_XP_005388218_1_1__gene=LOC102007926___db_xref=GeneID_102007926___protein=ATP-binding_cassette_sub-family_G_member_2-like___protein_id=XP_005388218_1
:0.0427,
637_lcl_XM_005388159_1_cds_XP_005388216_1_1__gene=LOC102007264___db_xref=GeneID_102007264___protein=ATP-binding_cassette_sub-family_G_member_2-like___protein_id=XP_005388216_1
:0.0824)83:0.0288,(((
638_lcl_XM_013152759_2_cds_XP_013008213_1_1__gene=LOC100716581___db_xref=GeneID_100716581___protein=ATP-binding_cassette_sub-family_G_member_2-like_isoform_X1___protein_id=XP_
:0.0000,
639_lcl_XM_013152757_2_cds_XP_013008211_1_1__gene=LOC100716581___db_xref=GeneID_100716581___protein=ATP-binding_cassette_sub-family_G_member_2-like_isoform_X1___protein_id=XP_
:0.0000)100:0.0000,
640_lcl_XM_013152754_2_cds_XP_013008208_1_1__gene=LOC100716581___db_xref=GeneID_100716581___protein=ATP-binding_cassette_sub-family_G_member_2-like_isoform_X1___protein_id=XP_
:0.0000)100:0.0000,
641_lcl_XM_013152752_2_cds_XP_013008206_1_1__gene=LOC100716581___db_xref=GeneID_100716581___protein=ATP-binding_cassette_sub-family_G_member_2-like_isoform_X1___protein_id=XP_
:0.0000)100:0.1077)100:0.0766)32:0.0085,(
625_lcl_XM_004640650_2_cds_XP_004640707_1_1__gene=LOC101587879___db_xref=GeneID_101587879___protein=ATP-binding_cassette_sub-family_G_member_2-like___protein_id=XP_004640707_1
:0.1259,(((
646_lcl_XM_013150090_2_cds_XP_013005544_1_1__gene=LOC100716350___db_xref=GeneID_100716350___protein=ATP-binding_cassette_sub-family_G_member_2-like_isoform_X1___protein_id=XP_
:0.0000,
647_lcl_XM_013150089_2_cds_XP_013005543_1_1__gene=LOC100716350___db_xref=GeneID_100716350___protein=ATP-binding_cassette_sub-family_G_member_2-like_isoform_X1___protein_id=XP_
:0.0000)100:0.0210,(
648_lcl_XM_013150085_2_cds_XP_013005539_1_1__gene=LOC100716628___db_xref=GeneID_100716628___protein=ATP-binding_cassette_sub-family_G_member_2-like_isoform_X1___protein_id=XP_
:0.0000,
649_lcl_XM_013150084_2_cds_XP_013005538_1_1__gene=LOC100716628___db_xref=GeneID_100716628___protein=ATP-binding_cassette_sub-family_G_member_2-like_isoform_X1___protein_id=XP_
:0.0000)98:0.0096)100:0.0768,
650_lcl_XM_005374295_2_cds_XP_005374352_1_1__gene=LOC102022249___db_xref=GeneID_102022249___protein=ATP-binding_cassette_sub-family_G_member_2-like_isoform_X1___protein_id=XP_
:0.0778)100:0.0884)17:0.0028)42:0.0152,((((((
628_lcl_XM_005337519_3_cds_XP_005337576_1_1__gene=LOC101954287___db_xref=GeneID_101954287___protein=ATP-binding_cassette_sub-family_G_member_2-like___protein_id=XP_005337576_1
:0.0000,
629_lcl_XM_013363887_2_cds_XP_013219341_1_1__gene=LOC101954287___db_xref=GeneID_101954287___protein=ATP-binding_cassette_sub-family_G_member_2-like___protein_id=XP_013219341_1
:0.0000)99:0.0000,
630_lcl_XM_013363888_2_cds_XP_013219342_1_1__gene=LOC101954287___db_xref=GeneID_101954287___protein=ATP-binding_cassette_sub-family_G_member_2-like___protein_id=XP_013219342_1
:0.0000)99:0.0168,
631_lcl_XM_015484538_1_cds_XP_015340024_1_1__gene=LOC107141306___db_xref=GeneID_107141306___protein=LOW_QUALITY_PROTEIN__ATP-binding_cassette_sub-family_G_member_2-like___tran
:0.0353)100:0.0570,
632_lcl_XM_015507358_1_cds_XP_015362844_1_1__gene=LOC107160722___db_xref=GeneID_107160722___protein=ATP-binding_cassette_sub-family_G_member_2-like___protein_id=XP_015362844_1
:0.0854)98:0.0340,
633_lcl_XM_005337538_2_cds_XP_005337595_1_1__gene=LOC101960427___db_xref=GeneID_101960427___protein=ATP-binding_cassette_sub-family_G_member_2-like___protein_id=XP_005337595_1
:0.1155)90:0.0245,(
634_lcl_XM_013363874_2_cds_XP_013219328_1_1__gene=LOC101978146___db_xref=GeneID_101978146___protein=LOW_QUALITY_PROTEIN__ATP-binding_cassette_sub-family_G_member_2-like___prot
:0.0365,
635_lcl_XM_015484370_1_cds_XP_015339856_1_1__gene=LOC107141130___db_xref=GeneID_107141130___protein=LOW_QUALITY_PROTEIN__ATP-binding_cassette_sub-family_G_member_2-like___tran
:0.0313)100:0.1001)70:0.0211)40:0.0094,(
626_lcl_XM_005337520_1_cds_XP_005337577_1_1__gene=LOC101954583___db_xref=GeneID_101954583___protein=ATP-binding_cassette_sub-family_G_member_2___protein_id=XP_005337577_1___lo
:0.0096,
627_lcl_XM_015484539_1_cds_XP_015340025_1_1__gene=LOC107141309___db_xref=GeneID_107141309___protein=ATP-binding_cassette_sub-family_G_member_2-like_isoform_X1___protein_id=XP_
:0.0084)100:0.1153)89:0.0302,((((
458_lcl_NM_181381_2_cds_NP_852046_1_1__gene=Abcg2___db_xref=GeneID_312382_RGD_631345___protein=broad_substrate_specificity_ATP-binding_cassette_transporter_ABCG2___protein_id=
:0.0012,(((((
459_lcl_XM_008762961_2_cds_XP_008761183_1_1__gene=Abcg2___db_xref=GeneID_312382___protein=ATP-binding_cassette_sub-family_G_member_2_isoform_X1___protein_id=XP_008761183_1___l
:0.0000,
460_lcl_XM_006236574_3_cds_XP_006236636_1_1__gene=Abcg2___db_xref=GeneID_312382___protein=ATP-binding_cassette_sub-family_G_member_2_isoform_X1___protein_id=XP_006236636_1___l
:0.0000)56:0.0000,
461_lcl_XM_006236576_2_cds_XP_006236638_1_1__gene=Abcg2___db_xref=GeneID_312382___protein=ATP-binding_cassette_sub-family_G_member_2_isoform_X1___protein_id=XP_006236638_1___l
:0.0000)56:0.0000,
462_lcl_XM_017592620_1_cds_XP_017448109_1_1__gene=Abcg2___db_xref=GeneID_312382___protein=ATP-binding_cassette_sub-family_G_member_2_isoform_X1___protein_id=XP_017448109_1___l
:0.0000)56:0.0000,
463_lcl_XM_006236572_3_cds_XP_006236634_1_1__gene=Abcg2___db_xref=GeneID_312382___protein=ATP-binding_cassette_sub-family_G_member_2_isoform_X1___protein_id=XP_006236634_1___l
:0.0000)56:0.0000,
464_lcl_XM_006236573_3_cds_XP_006236635_1_1__gene=Abcg2___db_xref=GeneID_312382___protein=ATP-binding_cassette_sub-family_G_member_2_isoform_X1___protein_id=XP_006236635_1___l
:0.0000)56:0.0004)100:0.0583,(
465_lcl_XM_013351284_2_cds_XP_013206738_1_1__gene=LOC101989399___db_xref=GeneID_101989399___protein=ATP-binding_cassette_sub-family_G_member_2___protein_id=XP_013206738_1___lo
:0.0000,
466_lcl_XM_005360563_2_cds_XP_005360620_1_1__gene=LOC101989399___db_xref=GeneID_101989399___protein=ATP-binding_cassette_sub-family_G_member_2___protein_id=XP_005360620_1___lo
:0.0000)100:0.0573)36:0.0256,(
623_lcl_XM_013029824_1_cds_XP_012885278_1_1__gene=Abcg2___db_xref=GeneID_105995910___protein=ATP-binding_cassette_sub-family_G_member_2___protein_id=XP_012885278_1___location=
:0.0000,
624_lcl_XM_013029823_1_cds_XP_012885277_1_1__gene=Abcg2___db_xref=GeneID_105995910___protein=ATP-binding_cassette_sub-family_G_member_2___protein_id=XP_012885277_1___location=
:0.0000)100:0.0834)5:0.0052,((((((((
467_lcl_XM_008844639_3_cds_XP_008842861_1_1__gene=Abcg2___db_xref=GeneID_103743377___protein=ATP-binding_cassette_sub-family_G_member_2___protein_id=XP_008842861_1___location=
:0.0549,
468_lcl_XM_004665419_1_cds_XP_004665476_1_1__gene=Abcg2___db_xref=GeneID_101604683___protein=ATP-binding_cassette_sub-family_G_member_2___protein_id=XP_004665476_1___location=
:0.0625)93:0.0234,(((
609_lcl_XM_010610482_1_cds_XP_010608784_1_1__gene=Abcg2___db_xref=GeneID_104852712___protein=broad_substrate_specificity_ATP-binding_cassette_transporter_ABCG2_isoform_X1___pr
:0.0000,
610_lcl_XM_010610481_1_cds_XP_010608783_1_1__gene=Abcg2___db_xref=GeneID_104852712___protein=broad_substrate_specificity_ATP-binding_cassette_transporter_ABCG2_isoform_X1___pr
:0.0000)100:0.0274,
611_lcl_XM_004848054_3_cds_XP_004848111_1_1__gene=LOC101723225___db_xref=GeneID_101723225___protein=ATP-binding_cassette_sub-family_G_member_2-like_isoform_X1___protein_id=XP_
:0.0177)99:0.0185,(
612_lcl_XM_005401452_2_cds_XP_005401509_1_1__gene=Abcg2___db_xref=GeneID_102025237___protein=ATP-binding_cassette_sub-family_G_member_2___protein_id=XP_005401509_1___location=
:0.0404,(((
613_lcl_XM_013150095_2_cds_XP_013005549_1_1__gene=LOC100723442___db_xref=GeneID_100723442___protein=ATP-binding_cassette_sub-family_G_member_2_isoform_X2___protein_id=XP_01300
:0.0000,
614_lcl_XM_013150094_2_cds_XP_013005548_1_1__gene=LOC100723442___db_xref=GeneID_100723442___protein=ATP-binding_cassette_sub-family_G_member_2_isoform_X2___protein_id=XP_01300
:0.0000)100:0.0000,
615_lcl_XM_003467467_4_cds_XP_003467515_1_1__gene=LOC100723442___db_xref=GeneID_100723442___protein=ATP-binding_cassette_sub-family_G_member_2_isoform_X2___protein_id=XP_00346
:0.0000)100:0.0000,
616_lcl_XM_005002658_3_cds_XP_005002715_2_1__gene=LOC100723442___db_xref=GeneID_100723442___protein=ATP-binding_cassette_sub-family_G_member_2_isoform_X1___protein_id=XP_00500
:0.0000)100:0.0436)46:0.0021)99:0.0307)17:0.0052,(
617_lcl_XM_005337521_3_cds_XP_005337578_1_1__gene=LOC101954857___db_xref=GeneID_101954857___protein=ATP-binding_cassette_sub-family_G_member_2-like___protein_id=XP_005337578_1
:0.0029,(
618_lcl_XM_015484543_1_cds_XP_015340029_1_1__gene=LOC107141310___db_xref=GeneID_107141310___protein=ATP-binding_cassette_sub-family_G_member_2-like___protein_id=XP_015340029_1
:0.0000,
619_lcl_XM_015484542_1_cds_XP_015340028_1_1__gene=LOC107141310___db_xref=GeneID_107141310___protein=ATP-binding_cassette_sub-family_G_member_2-like___protein_id=XP_015340028_1
:0.0000)100:0.0126)100:0.0554)17:0.0094,(((((((
469_lcl_NM_001032919_1_cds_NP_001028091_1_1__gene=ABCG2___db_xref=GeneID_574307_VGNC_VGNC_100198___protein=broad_substrate_specificity_ATP-binding_cassette_transporter_ABCG2__
:-0.0002,(((((((((
470_lcl_XM_011737734_2_cds_XP_011736036_1_1__gene=ABCG2___db_xref=GeneID_105479643___protein=ATP-binding_cassette_sub-family_G_member_2___protein_id=XP_011736036_1___location=
:0.0000,
471_lcl_XM_011737733_2_cds_XP_011736035_1_1__gene=ABCG2___db_xref=GeneID_105479643___protein=ATP-binding_cassette_sub-family_G_member_2___protein_id=XP_011736035_1___location=
:0.0000)95:0.0000,
472_lcl_XM_011737732_2_cds_XP_011736034_1_1__gene=ABCG2___db_xref=GeneID_105479643___protein=ATP-binding_cassette_sub-family_G_member_2___protein_id=XP_011736034_1___location=
:0.0000)95:0.0000,
473_lcl_XM_011737730_2_cds_XP_011736032_1_1__gene=ABCG2___db_xref=GeneID_105479643___protein=ATP-binding_cassette_sub-family_G_member_2___protein_id=XP_011736032_1___location=
:0.0000)95:0.0000,
474_lcl_XM_011737729_2_cds_XP_011736031_1_1__gene=ABCG2___db_xref=GeneID_105479643___protein=ATP-binding_cassette_sub-family_G_member_2___protein_id=XP_011736031_1___location=
:0.0000)95:0.0000,
475_lcl_XM_011737728_2_cds_XP_011736030_1_1__gene=ABCG2___db_xref=GeneID_105479643___protein=ATP-binding_cassette_sub-family_G_member_2___protein_id=XP_011736030_1___location=
:0.0000)95:0.0000,
476_lcl_XM_011737727_2_cds_XP_011736029_1_1__gene=ABCG2___db_xref=GeneID_105479643___protein=ATP-binding_cassette_sub-family_G_member_2___protein_id=XP_011736029_1___location=
:0.0000)95:0.0000,
477_lcl_XM_011737726_2_cds_XP_011736028_1_1__gene=ABCG2___db_xref=GeneID_105479643___protein=ATP-binding_cassette_sub-family_G_member_2___protein_id=XP_011736028_1___location=
:0.0000)95:0.0000,
478_lcl_XM_011737725_1_cds_XP_011736027_1_1__gene=ABCG2___db_xref=GeneID_105479643___protein=ATP-binding_cassette_sub-family_G_member_2___protein_id=XP_011736027_1___location=
:0.0000)95:0.0004,((((((
479_lcl_XM_015450641_1_cds_XP_015306127_1_1__gene=ABCG2___db_xref=GeneID_102140529___protein=ATP-binding_cassette_sub-family_G_member_2___protein_id=XP_015306127_1___location=
:0.0000,
480_lcl_XM_005555391_2_cds_XP_005555448_1_1__gene=ABCG2___db_xref=GeneID_102140529___protein=ATP-binding_cassette_sub-family_G_member_2___protein_id=XP_005555448_1___location=
:0.0000)56:0.0000,
481_lcl_XM_015450640_1_cds_XP_015306126_1_1__gene=ABCG2___db_xref=GeneID_102140529___protein=ATP-binding_cassette_sub-family_G_member_2___protein_id=XP_015306126_1___location=
:0.0000)56:0.0000,
482_lcl_XM_005555389_2_cds_XP_005555446_1_1__gene=ABCG2___db_xref=GeneID_102140529___protein=ATP-binding_cassette_sub-family_G_member_2___protein_id=XP_005555446_1___location=
:0.0000)56:0.0000,
483_lcl_XM_015450639_1_cds_XP_015306125_1_1__gene=ABCG2___db_xref=GeneID_102140529___protein=ATP-binding_cassette_sub-family_G_member_2___protein_id=XP_015306125_1___location=
:0.0000)56:0.0000,
484_lcl_XM_005555390_2_cds_XP_005555447_1_1__gene=ABCG2___db_xref=GeneID_102140529___protein=ATP-binding_cassette_sub-family_G_member_2___protein_id=XP_005555447_1___location=
:0.0000)56:0.0000,
485_lcl_XM_005555388_2_cds_XP_005555445_1_1__gene=ABCG2___db_xref=GeneID_102140529___protein=ATP-binding_cassette_sub-family_G_member_2___protein_id=XP_005555445_1___location=
:0.0000)56:0.0012)54:0.0010)65:0.0030,((((((
486_lcl_XM_009207156_4_cds_XP_009205420_1_1__gene=ABCG2___db_xref=GeneID_101017120___protein=broad_substrate_specificity_ATP-binding_cassette_transporter_ABCG2___protein_id=XP
:0.0000,
487_lcl_XM_009207155_4_cds_XP_009205419_1_1__gene=ABCG2___db_xref=GeneID_101017120___protein=broad_substrate_specificity_ATP-binding_cassette_transporter_ABCG2___protein_id=XP
:0.0000)88:0.0000,
488_lcl_XM_009207154_3_cds_XP_009205418_1_1__gene=ABCG2___db_xref=GeneID_101017120___protein=broad_substrate_specificity_ATP-binding_cassette_transporter_ABCG2___protein_id=XP
:0.0000)88:0.0014,(((
489_lcl_XM_012040126_1_cds_XP_011895516_1_1__gene=ABCG2___db_xref=GeneID_105576750___protein=ATP-binding_cassette_sub-family_G_member_2___protein_id=XP_011895516_1___location=
:0.0000,
490_lcl_XM_012040125_1_cds_XP_011895515_1_1__gene=ABCG2___db_xref=GeneID_105576750___protein=ATP-binding_cassette_sub-family_G_member_2___protein_id=XP_011895515_1___location=
:0.0000)71:0.0000,
491_lcl_XM_012040123_1_cds_XP_011895513_1_1__gene=ABCG2___db_xref=GeneID_105576750___protein=ATP-binding_cassette_sub-family_G_member_2___protein_id=XP_011895513_1___location=
:0.0000)71:0.0000,
492_lcl_XM_012040122_1_cds_XP_011895512_1_1__gene=ABCG2___db_xref=GeneID_105576750___protein=ATP-binding_cassette_sub-family_G_member_2___protein_id=XP_011895512_1___location=
:0.0000)71:0.0011)77:0.0036,
493_lcl_XM_011990728_1_cds_XP_011846118_1_1__gene=ABCG2___db_xref=GeneID_105547226___protein=ATP-binding_cassette_sub-family_G_member_2___protein_id=XP_011846118_1___location=
:-0.0012)26:0.0006,
494_lcl_XM_011990727_1_cds_XP_011846117_1_1__gene=ABCG2___db_xref=GeneID_105547226___protein=ATP-binding_cassette_sub-family_G_member_2___protein_id=XP_011846117_1___location=
:-0.0006)39:0.0019,(((((
495_lcl_XM_007999215_1_cds_XP_007997406_1_1__gene=ABCG2___db_xref=GeneID_103235950___protein=ATP-binding_cassette_sub-family_G_member_2_isoform_X3___protein_id=XP_007997406_1_
:0.0000,
496_lcl_XM_007999214_1_cds_XP_007997405_1_1__gene=ABCG2___db_xref=GeneID_103235950___protein=ATP-binding_cassette_sub-family_G_member_2_isoform_X3___protein_id=XP_007997405_1_
:0.0000)97:0.0000,
497_lcl_XM_007999213_1_cds_XP_007997404_1_1__gene=ABCG2___db_xref=GeneID_103235950___protein=ATP-binding_cassette_sub-family_G_member_2_isoform_X3___protein_id=XP_007997404_1_
:0.0000)97:0.0000,
498_lcl_XM_007999212_1_cds_XP_007997403_1_1__gene=ABCG2___db_xref=GeneID_103235950___protein=ATP-binding_cassette_sub-family_G_member_2_isoform_X3___protein_id=XP_007997403_1_
:0.0000)97:0.0000,
499_lcl_XM_007999211_1_cds_XP_007997402_1_1__gene=ABCG2___db_xref=GeneID_103235950___protein=ATP-binding_cassette_sub-family_G_member_2_isoform_X2___protein_id=XP_007997402_1_
:0.0000)97:0.0000,
500_lcl_XM_007999210_1_cds_XP_007997401_1_1__gene=ABCG2___db_xref=GeneID_103235950___protein=ATP-binding_cassette_sub-family_G_member_2_isoform_X1___protein_id=XP_007997401_1_
:0.0000)97:0.0061)27:0.0003)72:0.0039,(((((
501_lcl_XM_010366151_2_cds_XP_010364453_1_1__gene=ABCG2___db_xref=GeneID_104664611___protein=ATP-binding_cassette_sub-family_G_member_2___protein_id=XP_010364453_1___location=
:0.0000,
502_lcl_XM_017895931_1_cds_XP_017751420_1_1__gene=ABCG2___db_xref=GeneID_108544704___protein=ATP-binding_cassette_sub-family_G_member_2_isoform_X2___protein_id=XP_017751420_1_
:0.0000)99:0.0000,
503_lcl_XM_017895930_1_cds_XP_017751419_1_1__gene=ABCG2___db_xref=GeneID_108544704___protein=ATP-binding_cassette_sub-family_G_member_2_isoform_X2___protein_id=XP_017751419_1_
:0.0000)99:0.0000,
504_lcl_XM_017895929_1_cds_XP_017751418_1_1__gene=ABCG2___db_xref=GeneID_108544704___protein=ATP-binding_cassette_sub-family_G_member_2_isoform_X2___protein_id=XP_017751418_1_
:0.0000)99:0.0000,
505_lcl_XM_017895928_1_cds_XP_017751417_1_1__gene=ABCG2___db_xref=GeneID_108544704___protein=ATP-binding_cassette_sub-family_G_member_2_isoform_X2___protein_id=XP_017751417_1_
:0.0000)99:0.0056,(
506_lcl_XM_011951831_1_cds_XP_011807221_1_1__gene=ABCG2___db_xref=GeneID_105518727___protein=ATP-binding_cassette_sub-family_G_member_2___protein_id=XP_011807221_1___location=
:0.0000,
507_lcl_XM_011951830_1_cds_XP_011807220_1_1__gene=ABCG2___db_xref=GeneID_105518727___protein=ATP-binding_cassette_sub-family_G_member_2___protein_id=XP_011807220_1___location=
:0.0000)90:0.0025)78:0.0045)94:0.0098,(
508_lcl_XM_004039108_3_cds_XP_004039156_1_1__gene=ABCG2___db_xref=GeneID_101141377___protein=ATP-binding_cassette_sub-family_G_member_2_isoform_X1___protein_id=XP_004039156_1_
:0.0046,(
509_lcl_XM_012499609_2_cds_XP_012355063_1_1__gene=ABCG2___db_xref=GeneID_100583392___protein=ATP-binding_cassette_sub-family_G_member_2___protein_id=XP_012355063_1___location=
:0.0000,
510_lcl_XM_003265888_3_cds_XP_003265936_1_1__gene=ABCG2___db_xref=GeneID_100583392___protein=ATP-binding_cassette_sub-family_G_member_2___protein_id=XP_003265936_1___location=
:0.0000)100:0.0060)83:0.0035)75:0.0059,(
511_lcl_XM_010334783_1_cds_XP_010333085_1_1__gene=ABCG2___db_xref=GeneID_101028140___protein=ATP-binding_cassette_sub-family_G_member_2___protein_id=XP_010333085_1___location=
:0.0000,
512_lcl_XM_010334782_1_cds_XP_010333084_1_1__gene=ABCG2___db_xref=GeneID_101028140___protein=ATP-binding_cassette_sub-family_G_member_2___protein_id=XP_010333084_1___location=
:0.0000)100:0.0307)100:0.0286,(
513_lcl_XM_012647247_1_cds_XP_012502701_1_1__gene=ABCG2___db_xref=GeneID_105812712___protein=ATP-binding_cassette_sub-family_G_member_2___protein_id=XP_012502701_1___location=
:0.0000,
514_lcl_XM_012647246_1_cds_XP_012502700_1_1__gene=ABCG2___db_xref=GeneID_105812712___protein=ATP-binding_cassette_sub-family_G_member_2___protein_id=XP_012502700_1___location=
:0.0000)100:0.0515)61:0.0084,(((((((((
515_lcl_XM_011232212_3_cds_XP_011230514_1_1__gene=ABCG2___db_xref=GeneID_100475297___protein=broad_substrate_specificity_ATP-binding_cassette_transporter_ABCG2_isoform_X1___pr
:0.0219,(
516_lcl_NM_001048021_1_cds_NP_001041486_1_1__gene=ABCG2___db_xref=GeneID_478472_VGNC_VGNC_49113___protein=broad_substrate_specificity_ATP-binding_cassette_transporter_ABCG2___
:0.0381,(
520_lcl_XM_012560852_1_cds_XP_012416306_1_1__gene=ABCG2___db_xref=GeneID_101385832___protein=ATP-binding_cassette_sub-family_G_member_2___protein_id=XP_012416306_1___location=
:0.0000,
521_lcl_XM_012560833_1_cds_XP_012416287_1_1__gene=ABCG2___db_xref=GeneID_101385832___protein=ATP-binding_cassette_sub-family_G_member_2___protein_id=XP_012416287_1___location=
:0.0000)100:0.0157)46:0.0032)36:0.0019,((
517_lcl_XM_013058053_1_cds_XP_012913507_1_1__gene=ABCG2___db_xref=GeneID_101671642___protein=ATP-binding_cassette_sub-family_G_member_2_isoform_X1___protein_id=XP_012913507_1_
:0.0000,
518_lcl_XM_004756102_2_cds_XP_004756159_1_1__gene=ABCG2___db_xref=GeneID_101671642___protein=ATP-binding_cassette_sub-family_G_member_2_isoform_X1___protein_id=XP_004756159_1_
:0.0000)100:0.0000,
519_lcl_XM_004756101_2_cds_XP_004756158_1_1__gene=ABCG2___db_xref=GeneID_101671642___protein=ATP-binding_cassette_sub-family_G_member_2_isoform_X1___protein_id=XP_004756158_1_
:0.0000)100:0.0179)100:0.0209,(((
522_lcl_XM_007074693_2_cds_XP_007074755_1_1__gene=ABCG2___db_xref=GeneID_102951442___protein=ATP-binding_cassette_sub-family_G_member_2___protein_id=XP_007074755_1___location=
:0.0000,
523_lcl_XM_015541876_1_cds_XP_015397362_1_1__gene=ABCG2___db_xref=GeneID_102951442___protein=ATP-binding_cassette_sub-family_G_member_2___protein_id=XP_015397362_1___location=
:0.0000)100:0.0000,
524_lcl_XM_007074694_2_cds_XP_007074756_1_1__gene=ABCG2___db_xref=GeneID_102951442___protein=ATP-binding_cassette_sub-family_G_member_2___protein_id=XP_007074756_1___location=
:0.0000)100:0.0000,
525_lcl_XM_015541872_1_cds_XP_015397358_1_1__gene=ABCG2___db_xref=GeneID_102951442___protein=ATP-binding_cassette_sub-family_G_member_2___protein_id=XP_015397358_1___location=
:0.0000)100:0.0177)72:0.0094,((((
526_lcl_NM_001290874_1_cds_NP_001277803_1_1__gene=ABCG2___db_xref=GeneID_102403900___protein=broad_substrate_specificity_ATP-binding_cassette_transporter_ABCG2___protein_id=NP
:0.0068,((((((
527_lcl_NM_001037478_3_cds_NP_001032555_2_1__gene=ABCG2___db_xref=BGD_BT11761_GeneID_536203_VGNC_VGNC_53683___protein=broad_substrate_specificity_ATP-binding_cassette_transpor
:0.0015,
528_lcl_XM_010806035_3_cds_XP_010804337_1_1__gene=ABCG2___db_xref=GeneID_536203___protein=ATP-binding_cassette_sub-family_G_member_2_isoform_X2___protein_id=XP_010804337_1___l
:-0.0007)97:0.0004,
529_lcl_XM_005207796_3_cds_XP_005207853_1_1__gene=ABCG2___db_xref=GeneID_536203___protein=ATP-binding_cassette_sub-family_G_member_2_isoform_X2___protein_id=XP_005207853_1___l
:-0.0004)97:0.0002,
530_lcl_XM_005207795_4_cds_XP_005207852_1_1__gene=ABCG2___db_xref=GeneID_536203___protein=ATP-binding_cassette_sub-family_G_member_2_isoform_X2___protein_id=XP_005207852_1___l
:-0.0002)97:0.0001,
531_lcl_XM_005207797_4_cds_XP_005207854_1_1__gene=ABCG2___db_xref=GeneID_536203___protein=ATP-binding_cassette_sub-family_G_member_2_isoform_X2___protein_id=XP_005207854_1___l
:-0.0001)97:0.0000,
532_lcl_XM_005207794_3_cds_XP_005207851_1_1__gene=ABCG2___db_xref=GeneID_536203___protein=ATP-binding_cassette_sub-family_G_member_2_isoform_X2___protein_id=XP_005207851_1___l
:-0.0000)97:0.0033,((
533_lcl_XM_005897792_2_cds_XP_005897854_1_1__gene=ABCG2___db_xref=GeneID_102273623___protein=ATP-binding_cassette_sub-family_G_member_2_isoform_X1___protein_id=XP_005897854_1_
:0.0000,
534_lcl_XM_005897791_1_cds_XP_005897853_1_1__gene=ABCG2___db_xref=GeneID_102273623___protein=ATP-binding_cassette_sub-family_G_member_2_isoform_X1___protein_id=XP_005897853_1_
:0.0000)95:0.0027,(((((((((
535_lcl_XM_010860190_1_cds_XP_010858492_1_1__gene=ABCG2___db_xref=GeneID_105003177___protein=ATP-binding_cassette_sub-family_G_member_2_isoform_X2___protein_id=XP_010858492_1_
:0.0000,
536_lcl_XM_010860189_1_cds_XP_010858491_1_1__gene=ABCG2___db_xref=GeneID_105003177___protein=ATP-binding_cassette_sub-family_G_member_2_isoform_X2___protein_id=XP_010858491_1_
:0.0000)99:0.0000,
537_lcl_XM_010860188_1_cds_XP_010858490_1_1__gene=ABCG2___db_xref=GeneID_105003177___protein=ATP-binding_cassette_sub-family_G_member_2_isoform_X2___protein_id=XP_010858490_1_
:0.0000)99:0.0000,
538_lcl_XM_010860186_1_cds_XP_010858488_1_1__gene=ABCG2___db_xref=GeneID_105003177___protein=ATP-binding_cassette_sub-family_G_member_2_isoform_X2___protein_id=XP_010858488_1_
:0.0000)99:0.0000,
539_lcl_XM_010860185_1_cds_XP_010858487_1_1__gene=ABCG2___db_xref=GeneID_105003177___protein=ATP-binding_cassette_sub-family_G_member_2_isoform_X2___protein_id=XP_010858487_1_
:0.0000)99:0.0000,
540_lcl_XM_010860184_1_cds_XP_010858486_1_1__gene=ABCG2___db_xref=GeneID_105003177___protein=ATP-binding_cassette_sub-family_G_member_2_isoform_X2___protein_id=XP_010858486_1_
:0.0000)99:0.0000,
541_lcl_XM_010860183_1_cds_XP_010858485_1_1__gene=ABCG2___db_xref=GeneID_105003177___protein=ATP-binding_cassette_sub-family_G_member_2_isoform_X2___protein_id=XP_010858485_1_
:0.0000)99:0.0000,
542_lcl_XM_010860182_1_cds_XP_010858484_1_1__gene=ABCG2___db_xref=GeneID_105003177___protein=ATP-binding_cassette_sub-family_G_member_2_isoform_X2___protein_id=XP_010858484_1_
:0.0000)99:0.0000,
543_lcl_XM_010860181_1_cds_XP_010858483_1_1__gene=ABCG2___db_xref=GeneID_105003177___protein=ATP-binding_cassette_sub-family_G_member_2_isoform_X2___protein_id=XP_010858483_1_
:0.0000)99:0.0000,
544_lcl_XM_010860180_1_cds_XP_010858482_1_1__gene=ABCG2___db_xref=GeneID_105003177___protein=ATP-binding_cassette_sub-family_G_member_2_isoform_X1___protein_id=XP_010858482_1_
:0.0000)99:0.0046)92:0.0040)53:0.0022)94:0.0075,(
545_lcl_NM_001285707_1_cds_NP_001272636_1_1__gene=ABCG2___db_xref=GeneID_100860857___protein=broad_substrate_specificity_ATP-binding_cassette_transporter_ABCG2___protein_id=NP
:0.0018,(
546_lcl_NM_001078657_1_cds_NP_001072125_1_1__gene=ABCG2___db_xref=GeneID_780508___protein=broad_substrate_specificity_ATP-binding_cassette_transporter_ABCG2___protein_id=NP_00
:0.0008,((
547_lcl_XM_012179370_3_cds_XP_012034760_1_1__gene=ABCG2___db_xref=GeneID_780508___protein=ATP-binding_cassette_sub-family_G_member_2_isoform_X1___protein_id=XP_012034760_1___l
:0.0000,
548_lcl_XM_012179371_3_cds_XP_012034761_1_1__gene=ABCG2___db_xref=GeneID_780508___protein=ATP-binding_cassette_sub-family_G_member_2_isoform_X1___protein_id=XP_012034761_1___l
:0.0000)92:0.0000,
549_lcl_XM_012179369_3_cds_XP_012034759_1_1__gene=ABCG2___db_xref=GeneID_780508___protein=ATP-binding_cassette_sub-family_G_member_2_isoform_X1___protein_id=XP_012034759_1___l
:0.0000)92:0.0009)88:0.0022)98:0.0064)100:0.0235,(
550_lcl_XM_007184110_1_cds_XP_007184172_1_1__gene=ABCG2___db_xref=GeneID_103003502___protein=ATP-binding_cassette_sub-family_G_member_2_isoform_X1___protein_id=XP_007184172_1_
:0.0077,((
551_lcl_XM_007450679_1_cds_XP_007450741_1_1__gene=ABCG2___db_xref=GeneID_103077788___protein=ATP-binding_cassette_sub-family_G_member_2_isoform_X3___protein_id=XP_007450741_1_
:0.0000,
552_lcl_XM_007450678_1_cds_XP_007450740_1_1__gene=ABCG2___db_xref=GeneID_103077788___protein=ATP-binding_cassette_sub-family_G_member_2_isoform_X2___protein_id=XP_007450740_1_
:0.0000)100:0.0000,
553_lcl_XM_007450677_1_cds_XP_007450739_1_1__gene=ABCG2___db_xref=GeneID_103077788___protein=ATP-binding_cassette_sub-family_G_member_2_isoform_X1___protein_id=XP_007450739_1_
:0.0000)100:0.0112)100:0.0182)83:0.0123,((
578_lcl_XM_015588480_2_cds_XP_015443966_1_1__gene=LOC102890879___db_xref=GeneID_102890879___protein=ATP-binding_cassette_sub-family_G_member_2___protein_id=XP_015443966_1___lo
:0.0164,(((((((((((((((
579_lcl_XM_016161100_1_cds_XP_016016586_1_1__gene=LOC107518948___db_xref=GeneID_107518948___protein=ATP-binding_cassette_sub-family_G_member_2_isoform_X1___protein_id=XP_01601
:0.0000,
580_lcl_XM_016161099_1_cds_XP_016016585_1_1__gene=LOC107518948___db_xref=GeneID_107518948___protein=ATP-binding_cassette_sub-family_G_member_2_isoform_X1___protein_id=XP_01601
:0.0000)100:0.0000,
581_lcl_XM_016161098_1_cds_XP_016016584_1_1__gene=LOC107518948___db_xref=GeneID_107518948___protein=ATP-binding_cassette_sub-family_G_member_2_isoform_X1___protein_id=XP_01601
:0.0000)100:0.0000,
582_lcl_XM_016161097_1_cds_XP_016016583_1_1__gene=LOC107518948___db_xref=GeneID_107518948___protein=ATP-binding_cassette_sub-family_G_member_2_isoform_X1___protein_id=XP_01601
:0.0000)100:0.0000,
583_lcl_XM_016161096_1_cds_XP_016016582_1_1__gene=LOC107518948___db_xref=GeneID_107518948___protein=ATP-binding_cassette_sub-family_G_member_2_isoform_X1___protein_id=XP_01601
:0.0000)100:0.0000,
584_lcl_XM_016161095_1_cds_XP_016016581_1_1__gene=LOC107518948___db_xref=GeneID_107518948___protein=ATP-binding_cassette_sub-family_G_member_2_isoform_X1___protein_id=XP_01601
:0.0000)100:0.0000,
585_lcl_XM_016161094_1_cds_XP_016016580_1_1__gene=LOC107518948___db_xref=GeneID_107518948___protein=ATP-binding_cassette_sub-family_G_member_2_isoform_X1___protein_id=XP_01601
:0.0000)100:0.0000,
586_lcl_XM_016161093_1_cds_XP_016016579_1_1__gene=LOC107518948___db_xref=GeneID_107518948___protein=ATP-binding_cassette_sub-family_G_member_2_isoform_X1___protein_id=XP_01601
:0.0000)100:0.0000,
587_lcl_XM_016161091_1_cds_XP_016016577_1_1__gene=LOC107518948___db_xref=GeneID_107518948___protein=ATP-binding_cassette_sub-family_G_member_2_isoform_X1___protein_id=XP_01601
:0.0000)100:0.0000,
588_lcl_XM_016161090_1_cds_XP_016016576_1_1__gene=LOC107518948___db_xref=GeneID_107518948___protein=ATP-binding_cassette_sub-family_G_member_2_isoform_X1___protein_id=XP_01601
:0.0000)100:0.0000,
589_lcl_XM_016161089_1_cds_XP_016016575_1_1__gene=LOC107518948___db_xref=GeneID_107518948___protein=ATP-binding_cassette_sub-family_G_member_2_isoform_X1___protein_id=XP_01601
:0.0000)100:0.0000,
590_lcl_XM_016161088_1_cds_XP_016016574_1_1__gene=LOC107518948___db_xref=GeneID_107518948___protein=ATP-binding_cassette_sub-family_G_member_2_isoform_X1___protein_id=XP_01601
:0.0000)100:0.0000,
591_lcl_XM_016161087_1_cds_XP_016016573_1_1__gene=LOC107518948___db_xref=GeneID_107518948___protein=ATP-binding_cassette_sub-family_G_member_2_isoform_X1___protein_id=XP_01601
:0.0000)100:0.0000,
592_lcl_XM_016161086_1_cds_XP_016016572_1_1__gene=LOC107518948___db_xref=GeneID_107518948___protein=ATP-binding_cassette_sub-family_G_member_2_isoform_X1___protein_id=XP_01601
:0.0000)100:0.0000,
593_lcl_XM_016161085_1_cds_XP_016016571_1_1__gene=LOC107518948___db_xref=GeneID_107518948___protein=ATP-binding_cassette_sub-family_G_member_2_isoform_X1___protein_id=XP_01601
:0.0000)100:0.0000,
594_lcl_XM_016161084_1_cds_XP_016016570_1_1__gene=LOC107518948___db_xref=GeneID_107518948___protein=ATP-binding_cassette_sub-family_G_member_2_isoform_X1___protein_id=XP_01601
:0.0000)100:0.0151)59:0.0039,((
595_lcl_XM_016161105_1_cds_XP_016016591_1_1__gene=ABCG2___db_xref=GeneID_107518949___protein=ATP-binding_cassette_sub-family_G_member_2___protein_id=XP_016016591_1___location=
:0.0000,
596_lcl_XM_016161104_1_cds_XP_016016590_1_1__gene=ABCG2___db_xref=GeneID_107518949___protein=ATP-binding_cassette_sub-family_G_member_2___protein_id=XP_016016590_1___location=
:0.0000)100:0.0000,
597_lcl_XM_016161103_1_cds_XP_016016589_1_1__gene=ABCG2___db_xref=GeneID_107518949___protein=ATP-binding_cassette_sub-family_G_member_2___protein_id=XP_016016589_1___location=
:0.0000)100:0.0355)100:0.0244)10:0.0032)10:0.0059,(
600_lcl_XM_004463921_3_cds_XP_004463978_1_1__gene=ABCG2___db_xref=GeneID_101416446___protein=ATP-binding_cassette_sub-family_G_member_2___protein_id=XP_004463978_1___location=
:0.0480,
601_lcl_XM_007951698_1_cds_XP_007949889_1_1__gene=ABCG2___db_xref=GeneID_103206258___protein=ATP-binding_cassette_sub-family_G_member_2___protein_id=XP_007949889_1___location=
:0.0590)38:0.0160)3:0.0029,(
603_lcl_XM_012724304_1_cds_XP_012579758_1_1__gene=ABCG2___db_xref=GeneID_101635889___protein=ATP-binding_cassette_sub-family_G_member_2___protein_id=XP_012579758_1___location=
:0.0000,
604_lcl_XM_012724303_1_cds_XP_012579757_1_1__gene=ABCG2___db_xref=GeneID_101635889___protein=ATP-binding_cassette_sub-family_G_member_2___protein_id=XP_012579757_1___location=
:0.0000)100:0.0633)4:0.0050,((
574_lcl_XM_006084603_3_cds_XP_006084665_1_1__gene=LOC111822977___db_xref=GeneID_111822977___protein=ATP-binding_cassette_sub-family_G_member_2-like___protein_id=XP_006084665_1
:0.0030,(
575_lcl_XM_005860813_2_cds_XP_005860875_1_1__gene=LOC102241811___db_xref=GeneID_102241811___protein=ATP-binding_cassette_sub-family_G_member_2___protein_id=XP_005860875_1___lo
:0.0054,
576_lcl_XM_006760041_2_cds_XP_006760104_1_1__gene=LOC102761301___db_xref=GeneID_102761301___protein=ATP-binding_cassette_sub-family_G_member_2___protein_id=XP_006760104_1___lo
:0.0201)81:0.0044)99:0.0159,
577_lcl_XM_016213108_1_cds_XP_016068594_1_1__gene=LOC107537159___db_xref=GeneID_107537159___protein=ATP-binding_cassette_sub-family_G_member_2___protein_id=XP_016068594_1___lo
:0.0377)55:0.0120)2:0.0056,(((((
564_lcl_XM_005608636_3_cds_XP_005608693_1_1__gene=ABCG2___db_xref=GeneID_100034164___protein=ATP-binding_cassette_sub-family_G_member_2_isoform_X1___protein_id=XP_005608693_1_
:0.0000,
565_lcl_XM_005608635_3_cds_XP_005608692_1_1__gene=ABCG2___db_xref=GeneID_100034164___protein=ATP-binding_cassette_sub-family_G_member_2_isoform_X1___protein_id=XP_005608692_1_
:0.0000)100:0.0011,
566_lcl_XM_014842443_1_cds_XP_014697929_1_1__gene=ABCG2___db_xref=GeneID_106831952___protein=ATP-binding_cassette_sub-family_G_member_2_isoform_X1___protein_id=XP_014697929_1_
:-0.0002)97:0.0001,
567_lcl_XM_014842442_1_cds_XP_014697928_1_1__gene=ABCG2___db_xref=GeneID_106831952___protein=ATP-binding_cassette_sub-family_G_member_2_isoform_X1___protein_id=XP_014697928_1_
:-0.0001)98:0.0003,(
568_lcl_XM_008523679_1_cds_XP_008521901_1_1__gene=ABCG2___db_xref=GeneID_103553207___protein=ATP-binding_cassette_sub-family_G_member_2_isoform_X1___protein_id=XP_008521901_1_
:0.0000,
569_lcl_XM_008523678_1_cds_XP_008521900_1_1__gene=ABCG2___db_xref=GeneID_103553207___protein=ATP-binding_cassette_sub-family_G_member_2_isoform_X1___protein_id=XP_008521900_1_
:0.0000)60:0.0005)100:0.0289,(((
570_lcl_XM_014787878_1_cds_XP_014643364_1_1__gene=LOC101406036___db_xref=GeneID_101406036___protein=ATP-binding_cassette_sub-family_G_member_2_isoform_X2___protein_id=XP_01464
:0.0000,
571_lcl_XM_014787877_1_cds_XP_014643363_1_1__gene=LOC101406036___db_xref=GeneID_101406036___protein=ATP-binding_cassette_sub-family_G_member_2_isoform_X2___protein_id=XP_01464
:0.0000)100:0.0000,
572_lcl_XM_004430944_2_cds_XP_004431001_1_1__gene=LOC101406036___db_xref=GeneID_101406036___protein=ATP-binding_cassette_sub-family_G_member_2_isoform_X2___protein_id=XP_00443
:0.0000)100:0.0000,
573_lcl_XM_014787876_1_cds_XP_014643362_1_1__gene=LOC101406036___db_xref=GeneID_101406036___protein=ATP-binding_cassette_sub-family_G_member_2_isoform_X1___protein_id=XP_01464
:0.0000)100:0.0443)35:0.0033)13:0.0044,((((((
554_lcl_XM_006175473_3_cds_XP_006175535_1_1__gene=ABCG2___db_xref=GeneID_102524053___protein=broad_substrate_specificity_ATP-binding_cassette_transporter_ABCG2_isoform_X1___pr
:0.0000,
555_lcl_XM_014551294_2_cds_XP_014406780_1_1__gene=ABCG2___db_xref=GeneID_102524053___protein=broad_substrate_specificity_ATP-binding_cassette_transporter_ABCG2_isoform_X1___pr
:0.0000)94:0.0000,
556_lcl_XM_010966138_1_cds_XP_010964440_1_1__gene=ABCG2___db_xref=GeneID_105077704___protein=ATP-binding_cassette_sub-family_G_member_2___protein_id=XP_010964440_1___location=
:0.0000)94:0.0000,
557_lcl_XM_010966137_1_cds_XP_010964439_1_1__gene=ABCG2___db_xref=GeneID_105077704___protein=ATP-binding_cassette_sub-family_G_member_2___protein_id=XP_010964439_1___location=
:0.0000)94:0.0000,
558_lcl_XM_010966136_1_cds_XP_010964438_1_1__gene=ABCG2___db_xref=GeneID_105077704___protein=ATP-binding_cassette_sub-family_G_member_2___protein_id=XP_010964438_1___location=
:0.0000)94:0.0019,
559_lcl_XM_010983101_2_cds_XP_010981403_1_1__gene=ABCG2___db_xref=GeneID_105091571___protein=ATP-binding_cassette_sub-family_G_member_2_isoform_X1___protein_id=XP_010981403_1_
:0.0005)90:0.0054,(((
560_lcl_XM_006198165_3_cds_XP_006198227_1_1__gene=ABCG2___db_xref=GeneID_102535366___protein=broad_substrate_specificity_ATP-binding_cassette_transporter_ABCG2_isoform_X1___pr
:0.0000,
561_lcl_XM_006198164_2_cds_XP_006198226_1_1__gene=ABCG2___db_xref=GeneID_102535366___protein=broad_substrate_specificity_ATP-binding_cassette_transporter_ABCG2_isoform_X1___pr
:0.0000)95:0.0000,
562_lcl_XM_015250548_2_cds_XP_015106034_1_1__gene=ABCG2___db_xref=GeneID_102535366___protein=broad_substrate_specificity_ATP-binding_cassette_transporter_ABCG2_isoform_X1___pr
:0.0000)95:0.0000,
563_lcl_XM_015250562_2_cds_XP_015106048_1_1__gene=ABCG2___db_xref=GeneID_102535366___protein=broad_substrate_specificity_ATP-binding_cassette_transporter_ABCG2_isoform_X1___pr
:0.0000)95:0.0052)100:0.0373)32:0.0129)7:0.0056)0:0.0075,
602_lcl_XM_006867756_1_cds_XP_006867818_1_1__gene=LOC102832909___db_xref=GeneID_102832909___protein=ATP-binding_cassette_sub-family_G_member_2-like___protein_id=XP_006867818_1
:0.0854)5:0.0088,((
620_lcl_XM_014585821_2_cds_XP_014441307_1_1__gene=ABCG2___db_xref=GeneID_102485389___protein=ATP-binding_cassette_sub-family_G_member_2___protein_id=XP_014441307_1___location=
:0.0000,
621_lcl_XM_006143253_3_cds_XP_006143315_1_1__gene=ABCG2___db_xref=GeneID_102485389___protein=ATP-binding_cassette_sub-family_G_member_2___protein_id=XP_006143315_1___location=
:0.0000)100:0.0000,
622_lcl_XM_006143251_3_cds_XP_006143313_1_1__gene=ABCG2___db_xref=GeneID_102485389___protein=ATP-binding_cassette_sub-family_G_member_2___protein_id=XP_006143313_1___location=
:0.0000)100:0.0642)4:0.0044,
599_lcl_XM_008057496_1_cds_XP_008055687_1_1__gene=ABCG2___db_xref=GeneID_103259836___protein=ATP-binding_cassette_sub-family_G_member_2___protein_id=XP_008055687_1___location=
:0.0609)3:0.0083,(
605_lcl_NM_001329072_1_cds_NP_001316001_1_1__gene=LOC100008640___db_xref=GeneID_100008640___protein=ATP-binding_cassette_sub-family_G_member_2___protein_id=NP_001316001_1___lo
:0.0011,((
606_lcl_XM_017347414_1_cds_XP_017202903_1_1__gene=LOC100008640___db_xref=GeneID_100008640___protein=ATP-binding_cassette_sub-family_G_member_2_isoform_X1___protein_id=XP_01720
:0.0000,
607_lcl_XM_017347413_1_cds_XP_017202902_1_1__gene=LOC100008640___db_xref=GeneID_100008640___protein=ATP-binding_cassette_sub-family_G_member_2_isoform_X1___protein_id=XP_01720
:0.0000)91:0.0000,
608_lcl_XM_017347412_1_cds_XP_017202901_1_1__gene=LOC100008640___db_xref=GeneID_100008640___protein=ATP-binding_cassette_sub-family_G_member_2_isoform_X1___protein_id=XP_01720
:0.0000)91:0.0030)100:0.0686)3:0.0033)27:0.0095)27:0.0086,(((
642_lcl_XM_016423042_1_cds_XP_016278528_1_1__gene=ABCG2___db_xref=GeneID_100016629___protein=ATP-binding_cassette_sub-family_G_member_2___protein_id=XP_016278528_1___location=
:0.0000,
643_lcl_XM_007495913_2_cds_XP_007495975_1_1__gene=ABCG2___db_xref=GeneID_100016629___protein=ATP-binding_cassette_sub-family_G_member_2___protein_id=XP_007495975_1___location=
:0.0000)100:0.0000,
644_lcl_XM_007495914_2_cds_XP_007495976_1_1__gene=ABCG2___db_xref=GeneID_100016629___protein=ATP-binding_cassette_sub-family_G_member_2___protein_id=XP_007495976_1___location=
:0.0000)100:0.0000,
645_lcl_XM_007495912_1_cds_XP_007495974_1_1__gene=ABCG2___db_xref=GeneID_100016629___protein=ATP-binding_cassette_sub-family_G_member_2___protein_id=XP_007495974_1___location=
:0.0000)100:0.1579)44:0.0118,
598_lcl_NM_214010_1_cds_NP_999175_1_1__gene=ABCG2___db_xref=GeneID_397073___protein=broad_substrate_specificity_ATP-binding_cassette_transporter_ABCG2___protein_id=NP_999175_1
:0.0742)95:0.0334,
651_lcl_XM_012932708_1_cds_XP_012788162_1_1__gene=LOC101549101___db_xref=GeneID_101549101___protein=ATP-binding_cassette_sub-family_G_member_2-like___protein_id=XP_012788162_1
:0.1053)100:0.3940)100:0.2983,(((((((((((((((((
352_lcl_XM_003820004_3_cds_XP_003820052_1_1__gene=ABCG4___db_xref=GeneID_100991295___protein=ATP-binding_cassette_sub-family_G_member_4_isoform_X1___protein_id=XP_003820052_1_
:0.0014,
353_lcl_XM_004052260_2_cds_XP_004052308_1_1__gene=ABCG4___db_xref=GeneID_101136792___protein=ATP-binding_cassette_sub-family_G_member_4_isoform_X1___protein_id=XP_004052308_1_
:0.0018)74:0.0010,
354_lcl_XM_003253269_3_cds_XP_003253317_1_1__gene=ABCG4___db_xref=GeneID_100595528___protein=ATP-binding_cassette_sub-family_G_member_4_isoform_X1___protein_id=XP_003253317_1_
:0.0056)100:0.0056,(((
355_lcl_XM_011732242_1_cds_XP_011730544_1_1__gene=ABCG4___db_xref=GeneID_105476378___protein=ATP-binding_cassette_sub-family_G_member_4_isoform_X3___protein_id=XP_011730544_1_
:0.0023,
356_lcl_XM_005579901_2_cds_XP_005579958_1_1__gene=ABCG4___db_xref=GeneID_102133321___protein=ATP-binding_cassette_sub-family_G_member_4___protein_id=XP_005579958_1___location=
:0.0018)62:0.0011,((((
357_lcl_XM_008021172_1_cds_XP_008019363_1_1__gene=ABCG4___db_xref=GeneID_103248624___protein=ATP-binding_cassette_sub-family_G_member_4_isoform_X1___protein_id=XP_008019363_1_
:0.0000,
358_lcl_XM_008021171_1_cds_XP_008019362_1_1__gene=ABCG4___db_xref=GeneID_103248624___protein=ATP-binding_cassette_sub-family_G_member_4_isoform_X1___protein_id=XP_008019362_1_
:0.0000)66:0.0000,
359_lcl_XM_008021170_1_cds_XP_008019361_1_1__gene=ABCG4___db_xref=GeneID_103248624___protein=ATP-binding_cassette_sub-family_G_member_4_isoform_X1___protein_id=XP_008019361_1_
:0.0000)66:0.0000,
360_lcl_XM_008021169_1_cds_XP_008019360_1_1__gene=ABCG4___db_xref=GeneID_103248624___protein=ATP-binding_cassette_sub-family_G_member_4_isoform_X1___protein_id=XP_008019360_1_
:0.0000)66:0.0001,
361_lcl_XM_008021173_1_cds_XP_008019364_1_1__gene=ABCG4___db_xref=GeneID_103248624___protein=ATP-binding_cassette_sub-family_G_member_4_isoform_X2___protein_id=XP_008019364_1_
:0.0023)100:0.0034)93:0.0038,(
362_lcl_XM_011926942_1_cds_XP_011782332_1_1__gene=ABCG4___db_xref=GeneID_105501119___protein=ATP-binding_cassette_sub-family_G_member_4___protein_id=XP_011782332_1___location=
:0.0000,
363_lcl_XM_011926941_1_cds_XP_011782331_1_1__gene=ABCG4___db_xref=GeneID_105501119___protein=ATP-binding_cassette_sub-family_G_member_4___protein_id=XP_011782331_1___location=
:0.0000)100:0.0062)77:0.0037)96:0.0051,(
364_lcl_XM_012470322_1_cds_XP_012325745_1_1__gene=ABCG4___db_xref=GeneID_105729516___protein=ATP-binding_cassette_sub-family_G_member_4_isoform_X1___protein_id=XP_012325745_1_
:0.0062,(
365_lcl_XM_010334446_1_cds_XP_010332748_1_1__gene=ABCG4___db_xref=GeneID_101047319___protein=ATP-binding_cassette_sub-family_G_member_4_isoform_X1___protein_id=XP_010332748_1_
:0.0000,
366_lcl_XM_003923604_2_cds_XP_003923653_1_1__gene=ABCG4___db_xref=GeneID_101047319___protein=ATP-binding_cassette_sub-family_G_member_4_isoform_X1___protein_id=XP_003923653_1_
:0.0000)100:0.0052)100:0.0058)100:0.0123,(
367_lcl_XM_003796821_3_cds_XP_003796869_1_1__gene=ABCG4___db_xref=GeneID_100956841___protein=ATP-binding_cassette_sub-family_G_member_4___protein_id=XP_003796869_1___location=
:0.0178,((
368_lcl_XM_012773550_2_cds_XP_012629004_1_1__gene=ABCG4___db_xref=GeneID_105876017___protein=ATP-binding_cassette_sub-family_G_member_4_isoform_X3___protein_id=XP_012629004_1_
:0.0012,(
369_lcl_XM_012773546_2_cds_XP_012629000_1_1__gene=ABCG4___db_xref=GeneID_105876017___protein=ATP-binding_cassette_sub-family_G_member_4_isoform_X1___protein_id=XP_012629000_1_
:0.0000,
370_lcl_XM_012773548_1_cds_XP_012629002_1_1__gene=ABCG4___db_xref=GeneID_105876017___protein=ATP-binding_cassette_sub-family_G_member_4_isoform_X1___protein_id=XP_012629002_1_
:0.0000)84:0.0012)100:0.0114,(
371_lcl_XM_012655442_1_cds_XP_012510896_1_1__gene=ABCG4___db_xref=GeneID_105819238___protein=ATP-binding_cassette_sub-family_G_member_4___protein_id=XP_012510896_1___location=
:0.0000,
372_lcl_XM_012655441_1_cds_XP_012510895_1_1__gene=ABCG4___db_xref=GeneID_105819238___protein=ATP-binding_cassette_sub-family_G_member_4___protein_id=XP_012510895_1___location=
:0.0000)100:0.0126)98:0.0073)79:0.0040)46:0.0016,
373_lcl_XM_008068256_2_cds_XP_008066447_1_1__gene=ABCG4___db_xref=GeneID_103270721___protein=ATP-binding_cassette_sub-family_G_member_4_isoform_X1___protein_id=XP_008066447_1_
:0.0305)65:0.0037,(
392_lcl_XM_008577912_1_cds_XP_008576134_1_1__gene=ABCG4___db_xref=GeneID_103594665___protein=ATP-binding_cassette_sub-family_G_member_4___protein_id=XP_008576134_1___location=
:0.0341,((
402_lcl_XM_007936436_1_cds_XP_007934627_1_1__gene=ABCG4___db_xref=GeneID_103193278___protein=ATP-binding_cassette_sub-family_G_member_4___protein_id=XP_007934627_1___location=
:0.0308,
403_lcl_XM_006890856_1_cds_XP_006890918_1_1__gene=ABCG4___db_xref=GeneID_102870006___protein=ATP-binding_cassette_sub-family_G_member_4___protein_id=XP_006890918_1___location=
:0.0309)46:0.0028,
404_lcl_XM_006833907_1_cds_XP_006833970_1_1__gene=ABCG4___db_xref=GeneID_102842277___protein=ATP-binding_cassette_sub-family_G_member_4___protein_id=XP_006833970_1___location=
:0.0369)85:0.0052)27:0.0038)15:0.0020,(((((((((((
374_lcl_XM_014551128_2_cds_XP_014406614_1_1__gene=ABCG4___db_xref=GeneID_102511758___protein=ATP-binding_cassette_sub-family_G_member_4_isoform_X2___protein_id=XP_014406614_1_
:0.0000,
375_lcl_XM_010953424_1_cds_XP_010951726_1_1__gene=ABCG4___db_xref=GeneID_105067788___protein=ATP-binding_cassette_sub-family_G_member_4_isoform_X1___protein_id=XP_010951726_1_
:0.0000)100:0.0000,
376_lcl_XM_006175293_3_cds_XP_006175355_2_1__gene=ABCG4___db_xref=GeneID_102511758___protein=ATP-binding_cassette_sub-family_G_member_4_isoform_X1___protein_id=XP_006175355_2_
:0.0000)100:0.0000,
377_lcl_XM_010953426_1_cds_XP_010951728_1_1__gene=ABCG4___db_xref=GeneID_105067788___protein=ATP-binding_cassette_sub-family_G_member_4_isoform_X2___protein_id=XP_010951728_1_
:0.0000)100:0.0000,
378_lcl_XM_010953425_1_cds_XP_010951727_1_1__gene=ABCG4___db_xref=GeneID_105067788___protein=ATP-binding_cassette_sub-family_G_member_4_isoform_X2___protein_id=XP_010951727_1_
:0.0000)100:0.0044,((
379_lcl_XM_015242151_2_cds_XP_015097637_1_1__gene=ABCG4___db_xref=GeneID_102535007___protein=ATP-binding_cassette_sub-family_G_member_4_isoform_X2___protein_id=XP_015097637_1_
:0.0000,
380_lcl_XM_006207734_3_cds_XP_006207796_1_1__gene=ABCG4___db_xref=GeneID_102535007___protein=ATP-binding_cassette_sub-family_G_member_4_isoform_X2___protein_id=XP_006207796_1_
:0.0000)100:0.0000,
381_lcl_XM_015242149_2_cds_XP_015097635_1_1__gene=ABCG4___db_xref=GeneID_102535007___protein=ATP-binding_cassette_sub-family_G_member_4_isoform_X1___protein_id=XP_015097635_1_
:0.0000)100:0.0029)100:0.0159,((
382_lcl_XM_007124209_2_cds_XP_007124271_1_1__gene=ABCG4___db_xref=GeneID_102992542___protein=ATP-binding_cassette_sub-family_G_member_4_isoform_X1___protein_id=XP_007124271_1_
:0.0073,
387_lcl_XM_007456280_1_cds_XP_007456342_1_1__gene=ABCG4___db_xref=GeneID_103083493___protein=ATP-binding_cassette_sub-family_G_member_4___protein_id=XP_007456342_1___location=
:0.0041)62:0.0009,(((
383_lcl_XM_007196659_1_cds_XP_007196721_1_1__gene=ABCG4___db_xref=GeneID_103018928___protein=ATP-binding_cassette_sub-family_G_member_4_isoform_X1___protein_id=XP_007196721_1_
:0.0000,
384_lcl_XM_007196658_1_cds_XP_007196720_1_1__gene=ABCG4___db_xref=GeneID_103018928___protein=ATP-binding_cassette_sub-family_G_member_4_isoform_X1___protein_id=XP_007196720_1_
:0.0000)100:0.0000,
385_lcl_XM_007196657_1_cds_XP_007196719_1_1__gene=ABCG4___db_xref=GeneID_103018928___protein=ATP-binding_cassette_sub-family_G_member_4_isoform_X1___protein_id=XP_007196719_1_
:0.0000)100:0.0000,
386_lcl_XM_007196656_1_cds_XP_007196718_1_1__gene=ABCG4___db_xref=GeneID_103018928___protein=ATP-binding_cassette_sub-family_G_member_4_isoform_X1___protein_id=XP_007196718_1_
:0.0000)100:0.0056)100:0.0128)39:0.0012,(
388_lcl_XM_013979467_2_cds_XP_013834921_1_1__gene=ABCG4___db_xref=GeneID_100518504___protein=ATP-binding_cassette_sub-family_G_member_4___protein_id=XP_013834921_1___location=
:0.0000,
389_lcl_XM_013979468_2_cds_XP_013834922_1_1__gene=ABCG4___db_xref=GeneID_100518504___protein=ATP-binding_cassette_sub-family_G_member_4___protein_id=XP_013834922_1___location=
:0.0000)100:0.0206)66:0.0048,((
397_lcl_XM_015589937_2_cds_XP_015445423_1_1__gene=ABCG4___db_xref=GeneID_102894484___protein=ATP-binding_cassette_sub-family_G_member_4_isoform_X2___protein_id=XP_015445423_1_
:0.0008,
398_lcl_XM_011384907_2_cds_XP_011383209_1_1__gene=ABCG4___db_xref=GeneID_105308863___protein=ATP-binding_cassette_sub-family_G_member_4_isoform_X2___protein_id=XP_011383209_1_
:0.0024)99:0.0044,((
399_lcl_XM_016139370_1_cds_XP_015994856_1_1__gene=ABCG4___db_xref=GeneID_107507931___protein=ATP-binding_cassette_sub-family_G_member_4_isoform_X1___protein_id=XP_015994856_1_
:0.0000,
400_lcl_XM_016139369_1_cds_XP_015994855_1_1__gene=ABCG4___db_xref=GeneID_107507931___protein=ATP-binding_cassette_sub-family_G_member_4_isoform_X1___protein_id=XP_015994855_1_
:0.0000)100:0.0000,
401_lcl_XM_016139368_1_cds_XP_015994854_1_1__gene=ABCG4___db_xref=GeneID_107507931___protein=ATP-binding_cassette_sub-family_G_member_4_isoform_X1___protein_id=XP_015994854_1_
:0.0000)100:0.0062)100:0.0245)36:0.0023,((
393_lcl_XM_005619679_3_cds_XP_005619736_1_1__gene=ABCG4___db_xref=GeneID_610604___protein=ATP-binding_cassette_sub-family_G_member_4___protein_id=XP_005619736_1___location=15_
:0.0202,(
394_lcl_XM_008690179_1_cds_XP_008688401_1_1__gene=ABCG4___db_xref=GeneID_103662497___protein=ATP-binding_cassette_sub-family_G_member_4___protein_id=XP_008688401_1___location=
:0.0195,
431_lcl_XM_007072891_2_cds_XP_007072953_1_1__gene=ABCG4___db_xref=GeneID_102954022___protein=ATP-binding_cassette_sub-family_G_member_4___protein_id=XP_007072953_1___location=
:0.0290)41:0.0015)56:0.0036,(
395_lcl_XM_004750026_2_cds_XP_004750083_1_1__gene=ABCG4___db_xref=GeneID_101694588___protein=ATP-binding_cassette_sub-family_G_member_4___protein_id=XP_004750083_1___location=
:0.0000,
396_lcl_XM_004750025_2_cds_XP_004750082_1_1__gene=ABCG4___db_xref=GeneID_101694588___protein=ATP-binding_cassette_sub-family_G_member_4___protein_id=XP_004750082_1___location=
:0.0000)100:0.0320)89:0.0068)23:0.0009,((
390_lcl_XM_014785056_1_cds_XP_014640542_1_1__gene=LOC101389103___db_xref=GeneID_101389103___protein=ATP-binding_cassette_sub-family_G_member_4___protein_id=XP_014640542_1___lo
:0.0000,
391_lcl_XM_004427220_2_cds_XP_004427277_1_1__gene=LOC101389103___db_xref=GeneID_101389103___protein=ATP-binding_cassette_sub-family_G_member_4___protein_id=XP_004427277_1___lo
:0.0000)100:0.0191,
409_lcl_XM_008513400_1_cds_XP_008511622_1_1__gene=ABCG4___db_xref=GeneID_103546647___protein=ATP-binding_cassette_sub-family_G_member_4_isoform_X2___protein_id=XP_008511622_1_
:0.0166)89:0.0113)18:0.0019,
408_lcl_XM_004689182_2_cds_XP_004689239_1_1__gene=ABCG4___db_xref=GeneID_101620492___protein=ATP-binding_cassette_sub-family_G_member_4___protein_id=XP_004689239_1___location=
:0.0468)28:0.0047)15:0.0033,(((((((
410_lcl_NM_138955_3_cds_NP_620405_3_1__gene=Abcg4___db_xref=CCDS_CCDS23101_1___protein=ATP-binding_cassette_sub-family_G_member_4___protein_id=NP_620405_3___location=244__2184
:0.0000,
411_lcl_XM_011242421_3_cds_XP_011240723_1_1__gene=Abcg4___db_xref=GeneID_192663___protein=ATP-binding_cassette_sub-family_G_member_4_isoform_X1___protein_id=XP_011240723_1___l
:0.0000)100:0.0230,(
412_lcl_NM_001106816_1_cds_NP_001100286_1_1__gene=Abcg4___db_xref=GeneID_300664_RGD_1305840___protein=ATP-binding_cassette_sub-family_G_member_4___protein_id=NP_001100286_1___
:0.0048,((
413_lcl_XM_017595549_1_cds_XP_017451038_1_1__gene=Abcg4___db_xref=GeneID_300664___protein=ATP-binding_cassette_sub-family_G_member_4_isoform_X1___protein_id=XP_017451038_1___l
:0.0000,
414_lcl_XM_006242916_3_cds_XP_006242978_1_1__gene=Abcg4___db_xref=GeneID_300664___protein=ATP-binding_cassette_sub-family_G_member_4_isoform_X1___protein_id=XP_006242978_1___l
:0.0000)56:0.0000,
415_lcl_XM_006242915_3_cds_XP_006242977_1_1__gene=Abcg4___db_xref=GeneID_300664___protein=ATP-binding_cassette_sub-family_G_member_4_isoform_X1___protein_id=XP_006242977_1___l
:0.0000)56:0.0001)100:0.0175)95:0.0078,(
416_lcl_XM_007652115_3_cds_XP_007650305_1_1__gene=Abcg4___db_xref=GeneID_100756677___protein=ATP-binding_cassette_sub-family_G_member_4_isoform_X1___protein_id=XP_007650305_1_
:0.0212,
417_lcl_XM_013113025_2_cds_XP_012968479_1_1__gene=Abcg4___db_xref=GeneID_101828365___protein=ATP-binding_cassette_sub-family_G_member_4_isoform_X1___protein_id=XP_012968479_1_
:0.0085)100:0.0159)95:0.0070,(
418_lcl_XM_008825977_3_cds_XP_008824199_1_1__gene=Abcg4___db_xref=GeneID_103727892___protein=ATP-binding_cassette_sub-family_G_member_4___protein_id=XP_008824199_1___location=
:0.0000,
419_lcl_XM_008825975_3_cds_XP_008824197_1_1__gene=Abcg4___db_xref=GeneID_103727892___protein=ATP-binding_cassette_sub-family_G_member_4___protein_id=XP_008824197_1___location=
:0.0000)100:0.0325)100:0.0096,
420_lcl_XM_004667373_1_cds_XP_004667430_1_1__gene=Abcg4___db_xref=GeneID_101617732___protein=ATP-binding_cassette_sub-family_G_member_4___protein_id=XP_004667430_1___location=
:0.0412)84:0.0084,(
429_lcl_XM_013009563_1_cds_XP_012865017_1_1__gene=Abcg4___db_xref=GeneID_105980675___protein=ATP-binding_cassette_sub-family_G_member_4_isoform_X2___protein_id=XP_012865017_1_
:0.0065,
430_lcl_XM_013009562_1_cds_XP_012865016_1_1__gene=Abcg4___db_xref=GeneID_105980675___protein=ATP-binding_cassette_sub-family_G_member_4_isoform_X1___protein_id=XP_012865016_1_
:0.0025)100:0.0400)38:0.0026,((
421_lcl_XM_010629278_3_cds_XP_010627580_1_1__gene=Abcg4___db_xref=GeneID_104865658___protein=ATP-binding_cassette_sub-family_G_member_4_isoform_X1___protein_id=XP_010627580_1_
:0.0150,(((
422_lcl_XM_004856781_3_cds_XP_004856838_1_1__gene=Abcg4___db_xref=GeneID_101705957___protein=ATP-binding_cassette_sub-family_G_member_4_isoform_X2___protein_id=XP_004856838_1_
:0.0000,
423_lcl_XM_004856780_3_cds_XP_004856837_1_1__gene=Abcg4___db_xref=GeneID_101705957___protein=ATP-binding_cassette_sub-family_G_member_4_isoform_X1___protein_id=XP_004856837_1_
:0.0000)100:0.0000,
424_lcl_XM_004856779_2_cds_XP_004856836_1_1__gene=Abcg4___db_xref=GeneID_101705957___protein=ATP-binding_cassette_sub-family_G_member_4_isoform_X1___protein_id=XP_004856836_1_
:0.0000)100:0.0000,
425_lcl_XM_004856778_3_cds_XP_004856835_1_1__gene=Abcg4___db_xref=GeneID_101705957___protein=ATP-binding_cassette_sub-family_G_member_4_isoform_X1___protein_id=XP_004856835_1_
:0.0000)100:0.0131)96:0.0068,(
426_lcl_XM_005378311_2_cds_XP_005378368_1_1__gene=Abcg4___db_xref=GeneID_102028393___protein=ATP-binding_cassette_sub-family_G_member_4_isoform_X2___protein_id=XP_005378368_1_
:0.0000,
427_lcl_XM_013511081_1_cds_XP_013366535_1_1__gene=Abcg4___db_xref=GeneID_102028393___protein=ATP-binding_cassette_sub-family_G_member_4_isoform_X1___protein_id=XP_013366535_1_
:0.0000)100:0.0230)100:0.0239)27:0.0008)4:0.0024,(
405_lcl_XM_017338671_1_cds_XP_017194160_1_1__gene=ABCG4___db_xref=GeneID_100338027___protein=ATP-binding_cassette_sub-family_G_member_4___protein_id=XP_017194160_1___location=
:0.0291,
407_lcl_XM_004585158_1_cds_XP_004585215_1_1__gene=ABCG4___db_xref=GeneID_101517149___protein=ATP-binding_cassette_sub-family_G_member_4___protein_id=XP_004585215_1___location=
:0.0396)81:0.0083)3:0.0012,
406_lcl_XM_006152305_2_cds_XP_006152367_1_1__gene=ABCG4___db_xref=GeneID_102495186___protein=ATP-binding_cassette_sub-family_G_member_4___protein_id=XP_006152367_1___location=
:0.0382)15:0.0043,(
428_lcl_XM_007523583_2_cds_XP_007523645_1_1__gene=ABCG4___db_xref=GeneID_103113970___protein=ATP-binding_cassette_sub-family_G_member_4___protein_id=XP_007523645_1___location=
:0.0511,(
433_lcl_XM_005897120_1_cds_XP_005897182_1_1__gene=ABCG4___db_xref=GeneID_102287908___protein=ATP-binding_cassette_sub-family_G_member_4_isoform_X1___protein_id=XP_005897182_1_
:0.0242,
434_lcl_XM_005689540_3_cds_XP_005689597_1_1__gene=ABCG4___db_xref=GeneID_102175224___protein=ATP-binding_cassette_sub-family_G_member_4_isoform_X1___protein_id=XP_005689597_1_
:0.0133)100:0.0596)7:0.0003)32:0.0028,
432_lcl_XM_004712770_1_cds_XP_004712827_1_1__gene=ABCG4___db_xref=GeneID_101658831___protein=ATP-binding_cassette_sub-family_G_member_4___protein_id=XP_004712827_1___location=
:0.0517)62:0.0044,
435_lcl_XM_012524353_2_cds_XP_012379807_1_1__gene=ABCG4___db_xref=GeneID_101431359___protein=ATP-binding_cassette_sub-family_G_member_4_isoform_X2___protein_id=XP_012379807_1_
:0.0369)57:0.0053,(
436_lcl_XM_008150076_2_cds_XP_008148298_1_1__gene=ABCG4___db_xref=GeneID_103293716___protein=ATP-binding_cassette_sub-family_G_member_4___protein_id=XP_008148298_1___location=
:0.0100,
437_lcl_XM_014539897_1_cds_XP_014395383_1_1__gene=ABCG4___db_xref=GeneID_102243783___protein=ATP-binding_cassette_sub-family_G_member_4___protein_id=XP_014395383_1___location=
:0.0257)100:0.0350)76:0.0073,
438_lcl_XM_004604749_1_cds_XP_004604806_1_1__gene=ABCG4___db_xref=GeneID_101552533___protein=ATP-binding_cassette_sub-family_G_member_4___protein_id=XP_004604806_1___location=
:0.0573)91:0.0107,(
439_lcl_XM_003764140_3_cds_XP_003764188_1_1__gene=ABCG4___db_xref=GeneID_100915672___protein=ATP-binding_cassette_sub-family_G_member_4_isoform_X2___protein_id=XP_003764188_1_
:0.0384,(((
440_lcl_XM_007494669_2_cds_XP_007494731_1_1__gene=ABCG4___db_xref=GeneID_100031232___protein=ATP-binding_cassette_sub-family_G_member_4_isoform_X2___protein_id=XP_007494731_1_
:0.0000,
441_lcl_XM_007494668_2_cds_XP_007494730_1_1__gene=ABCG4___db_xref=GeneID_100031232___protein=ATP-binding_cassette_sub-family_G_member_4_isoform_X2___protein_id=XP_007494730_1_
:0.0000)100:0.0000,
442_lcl_XM_007494667_2_cds_XP_007494729_1_1__gene=ABCG4___db_xref=GeneID_100031232___protein=ATP-binding_cassette_sub-family_G_member_4_isoform_X2___protein_id=XP_007494729_1_
:0.0000)100:0.0000,
443_lcl_XM_001380509_4_cds_XP_001380546_3_1__gene=ABCG4___db_xref=GeneID_100031232___protein=ATP-binding_cassette_sub-family_G_member_4_isoform_X1___protein_id=XP_001380546_3_
:0.0000)100:0.0640)100:0.0599)100:0.0531)100:0.0699,
349_lcl_XM_004602328_1_cds_XP_004602385_1_1__gene=ABCG1___db_xref=GeneID_101541225___protein=ATP-binding_cassette_sub-family_G_member_1___protein_id=XP_004602385_1___location=
:0.0521)87:0.0097,(
347_lcl_XM_004594099_2_cds_XP_004594156_1_1__gene=ABCG1___db_xref=GeneID_101522828___protein=ATP-binding_cassette_sub-family_G_member_1_isoform_X2___protein_id=XP_004594156_1_
:0.0012,
348_lcl_XM_004594100_2_cds_XP_004594157_1_1__gene=ABCG1___db_xref=GeneID_101522828___protein=ATP-binding_cassette_sub-family_G_member_1_isoform_X1___protein_id=XP_004594157_1_
:0.0004)100:0.0600)33:0.0016,((
324_lcl_XM_004631787_3_cds_XP_004631844_1_1__gene=Abcg1___db_xref=GeneID_101563785___protein=ATP-binding_cassette_sub-family_G_member_1_isoform_X2___protein_id=XP_004631844_1_
:0.0000,
325_lcl_XM_004631786_2_cds_XP_004631843_1_1__gene=Abcg1___db_xref=GeneID_101563785___protein=ATP-binding_cassette_sub-family_G_member_1_isoform_X1___protein_id=XP_004631843_1_
:0.0000)100:0.0490,(((
326_lcl_XM_003463958_3_cds_XP_003464006_1_1__gene=Abcg1___db_xref=GeneID_100721963___protein=ATP-binding_cassette_sub-family_G_member_1_isoform_X2___protein_id=XP_003464006_1_
:0.0000,
327_lcl_XM_003463959_3_cds_XP_003464007_1_1__gene=Abcg1___db_xref=GeneID_100721963___protein=ATP-binding_cassette_sub-family_G_member_1_isoform_X1___protein_id=XP_003464007_1_
:0.0000)100:0.0263,(
328_lcl_XM_005375833_2_cds_XP_005375890_1_1__gene=Abcg1___db_xref=GeneID_102015605___protein=ATP-binding_cassette_sub-family_G_member_1_isoform_X2___protein_id=XP_005375890_1_
:0.0000,
329_lcl_XM_005375832_2_cds_XP_005375889_1_1__gene=Abcg1___db_xref=GeneID_102015605___protein=ATP-binding_cassette_sub-family_G_member_1_isoform_X1___protein_id=XP_005375889_1_
:0.0000)100:0.0249)51:0.0043,(
330_lcl_XM_004842446_2_cds_XP_004842503_1_1__gene=Abcg1___db_xref=GeneID_101711124___protein=ATP-binding_cassette_sub-family_G_member_1_isoform_X5___protein_id=XP_004842503_1_
:0.0000,
331_lcl_XM_004842445_2_cds_XP_004842502_1_1__gene=Abcg1___db_xref=GeneID_101711124___protein=ATP-binding_cassette_sub-family_G_member_1_isoform_X4___protein_id=XP_004842502_1_
:0.0000)100:0.0288)64:0.0042)100:0.0191)56:0.0049,(
241_lcl_XM_005323465_3_cds_XP_005323522_1_1__gene=Abcg1___db_xref=GeneID_101969953___protein=ATP-binding_cassette_sub-family_G_member_1_isoform_X1___protein_id=XP_005323522_1_
:0.0125,
242_lcl_XM_015478798_1_cds_XP_015334284_1_1__gene=Abcg1___db_xref=GeneID_107136504___protein=ATP-binding_cassette_sub-family_G_member_1___protein_id=XP_015334284_1___location=
:0.0080)100:0.0306)36:0.0014,((((
235_lcl_NM_053502_1_cds_NP_445954_1_1__gene=Abcg1___db_xref=GeneID_85264_RGD_620294___protein=ATP-binding_cassette_sub-family_G_member_1___protein_id=NP_445954_1___location=78
:0.0000,
236_lcl_XM_006256233_3_cds_XP_006256295_1_1__gene=Abcg1___db_xref=GeneID_85264___protein=ATP-binding_cassette_sub-family_G_member_1_isoform_X1___protein_id=XP_006256295_1___lo
:0.0000)100:0.0386,
237_lcl_XM_005070670_3_cds_XP_005070727_1_1__gene=Abcg1___db_xref=GeneID_101825133___protein=ATP-binding_cassette_sub-family_G_member_1_isoform_X1___protein_id=XP_005070727_1_
:0.0355)99:0.0162,((
238_lcl_XM_008827362_3_cds_XP_008825584_1_1__gene=Abcg1___db_xref=GeneID_103729328___protein=ATP-binding_cassette_sub-family_G_member_1_isoform_X2___protein_id=XP_008825584_1_
:0.0000,
239_lcl_XM_008827363_2_cds_XP_008825585_1_1__gene=Abcg1___db_xref=GeneID_103729328___protein=ATP-binding_cassette_sub-family_G_member_1_isoform_X2___protein_id=XP_008825585_1_
:0.0000)100:0.0000,
240_lcl_XM_008827361_2_cds_XP_008825583_1_1__gene=Abcg1___db_xref=GeneID_103729328___protein=ATP-binding_cassette_sub-family_G_member_1_isoform_X1___protein_id=XP_008825583_1_
:0.0000)100:0.0440)83:0.0051,(
322_lcl_XM_004654497_1_cds_XP_004654554_1_1__gene=Abcg1___db_xref=GeneID_101614951___protein=ATP-binding_cassette_sub-family_G_member_1_isoform_X2___protein_id=XP_004654554_1_
:0.0000,
323_lcl_XM_004654496_1_cds_XP_004654553_1_1__gene=Abcg1___db_xref=GeneID_101614951___protein=ATP-binding_cassette_sub-family_G_member_1_isoform_X1___protein_id=XP_004654553_1_
:0.0000)100:0.0528)78:0.0060)48:0.0065,((
306_lcl_XM_003798067_3_cds_XP_003798115_1_1__gene=ABCG1___db_xref=GeneID_100946967___protein=ATP-binding_cassette_sub-family_G_member_1_isoform_X2___protein_id=XP_003798115_1_
:0.0000,
307_lcl_XM_003798068_3_cds_XP_003798116_1_1__gene=ABCG1___db_xref=GeneID_100946967___protein=ATP-binding_cassette_sub-family_G_member_1_isoform_X1___protein_id=XP_003798116_1_
:0.0000)100:0.0419,(
308_lcl_XM_012749833_2_cds_XP_012605287_1_1__gene=ABCG1___db_xref=GeneID_105863082___protein=ATP-binding_cassette_sub-family_G_member_1_isoform_X2___protein_id=XP_012605287_1_
:0.0000,
309_lcl_XM_012749832_2_cds_XP_012605286_1_1__gene=ABCG1___db_xref=GeneID_105863082___protein=ATP-binding_cassette_sub-family_G_member_1_isoform_X1___protein_id=XP_012605286_1_
:0.0000)100:0.0421)57:0.0067)10:0.0030,((((
274_lcl_XM_006204957_3_cds_XP_006205019_1_1__gene=ABCG1___db_xref=GeneID_102533915___protein=ATP-binding_cassette_sub-family_G_member_1_isoform_X3___protein_id=XP_006205019_1_
:0.0058,
275_lcl_XM_010966543_1_cds_XP_010964845_1_1__gene=ABCG1___db_xref=GeneID_105078044___protein=ATP-binding_cassette_sub-family_G_member_1___protein_id=XP_010964845_1___location=
:0.0073)100:0.0259,((((
278_lcl_XM_007172701_1_cds_XP_007172763_1_1__gene=ABCG1___db_xref=GeneID_102999786___protein=ATP-binding_cassette_sub-family_G_member_1_isoform_X3___protein_id=XP_007172763_1_
:0.0000,
279_lcl_XM_007172700_1_cds_XP_007172762_1_1__gene=ABCG1___db_xref=GeneID_102999786___protein=ATP-binding_cassette_sub-family_G_member_1_isoform_X2___protein_id=XP_007172762_1_
:0.0000)100:0.0000,
280_lcl_XM_007172699_1_cds_XP_007172761_1_1__gene=ABCG1___db_xref=GeneID_102999786___protein=ATP-binding_cassette_sub-family_G_member_1_isoform_X1___protein_id=XP_007172761_1_
:0.0000)100:0.0113,((
281_lcl_XM_007452870_1_cds_XP_007452932_1_1__gene=ABCG1___db_xref=GeneID_103082666___protein=ATP-binding_cassette_sub-family_G_member_1_isoform_X3___protein_id=XP_007452932_1_
:0.0000,
282_lcl_XM_007452869_1_cds_XP_007452931_1_1__gene=ABCG1___db_xref=GeneID_103082666___protein=ATP-binding_cassette_sub-family_G_member_1_isoform_X2___protein_id=XP_007452931_1_
:0.0000)100:0.0000,
283_lcl_XM_007452868_1_cds_XP_007452930_1_1__gene=ABCG1___db_xref=GeneID_103082666___protein=ATP-binding_cassette_sub-family_G_member_1_isoform_X1___protein_id=XP_007452930_1_
:0.0000)100:0.0151)100:0.0146,((
288_lcl_XM_004003359_4_cds_XP_004003408_1_1__gene=ABCG1___db_xref=GeneID_101103525___protein=ATP-binding_cassette_sub-family_G_member_1_isoform_X2___protein_id=XP_004003408_1_
:0.0000,
289_lcl_XM_004003360_4_cds_XP_004003409_1_1__gene=ABCG1___db_xref=GeneID_101103525___protein=ATP-binding_cassette_sub-family_G_member_1_isoform_X1___protein_id=XP_004003409_1_
:0.0000)100:0.0113,((
290_lcl_XM_006071536_2_cds_XP_006071598_1_1__gene=ABCG1___db_xref=GeneID_102413213___protein=ATP-binding_cassette_sub-family_G_member_1_isoform_X2___protein_id=XP_006071598_1_
:0.0000,
291_lcl_XM_006071535_2_cds_XP_006071597_1_1__gene=ABCG1___db_xref=GeneID_102413213___protein=ATP-binding_cassette_sub-family_G_member_1_isoform_X1___protein_id=XP_006071597_1_
:0.0000)100:0.0073,((
292_lcl_NM_001205528_3_cds_NP_001192457_1_1__gene=ABCG1___db_xref=BGD_BT22123_GeneID_510745_VGNC_VGNC_25483___protein=ATP-binding_cassette_sub-family_G_member_1___protein_id=N
:0.0000,
293_lcl_XM_005201999_4_cds_XP_005202056_1_1__gene=ABCG1___db_xref=GeneID_510745___protein=ATP-binding_cassette_sub-family_G_member_1_isoform_X1___protein_id=XP_005202056_1___l
:0.0000)99:0.0031,((
294_lcl_XM_005893025_2_cds_XP_005893087_1_1__gene=ABCG1___db_xref=GeneID_102275216___protein=ATP-binding_cassette_sub-family_G_member_1_isoform_X2___protein_id=XP_005893087_1_
:0.0000,
297_lcl_XM_005893024_2_cds_XP_005893086_1_1__gene=ABCG1___db_xref=GeneID_102275216___protein=ATP-binding_cassette_sub-family_G_member_1_isoform_X1___protein_id=XP_005893086_1_
:0.0000)96:0.0015,(
295_lcl_XM_010834937_1_cds_XP_010833239_1_1__gene=ABCG1___db_xref=GeneID_104984958___protein=ATP-binding_cassette_sub-family_G_member_1_isoform_X2___protein_id=XP_010833239_1_
:0.0000,
296_lcl_XM_010834936_1_cds_XP_010833238_1_1__gene=ABCG1___db_xref=GeneID_104984958___protein=ATP-binding_cassette_sub-family_G_member_1_isoform_X1___protein_id=XP_010833238_1_
:0.0000)99:0.0026)61:0.0010)100:0.0062)66:0.0012)100:0.0377)91:0.0081)93:0.0091,(((
276_lcl_XM_004429627_2_cds_XP_004429684_1_1__gene=LOC101397669___db_xref=GeneID_101397669___protein=ATP-binding_cassette_sub-family_G_member_1_isoform_X2___protein_id=XP_00442
:0.0000,
277_lcl_XM_004429626_2_cds_XP_004429683_1_1__gene=LOC101397669___db_xref=GeneID_101397669___protein=ATP-binding_cassette_sub-family_G_member_1_isoform_X1___protein_id=XP_00442
:0.0000)100:0.0267,(((
332_lcl_XM_008145686_2_cds_XP_008143908_1_1__gene=ABCG1___db_xref=GeneID_103289799___protein=ATP-binding_cassette_sub-family_G_member_1_isoform_X4___protein_id=XP_008143908_1_
:0.0000,
333_lcl_XM_008145685_2_cds_XP_008143907_1_1__gene=ABCG1___db_xref=GeneID_103289799___protein=ATP-binding_cassette_sub-family_G_member_1_isoform_X3___protein_id=XP_008143907_1_
:0.0000)100:0.0089,(((((
334_lcl_XM_006105169_2_cds_XP_006105231_1_1__gene=ABCG1___db_xref=GeneID_102433227___protein=ATP-binding_cassette_sub-family_G_member_1_isoform_X4___protein_id=XP_006105231_1_
:0.0000,
335_lcl_XM_006105168_2_cds_XP_006105230_1_1__gene=ABCG1___db_xref=GeneID_102433227___protein=ATP-binding_cassette_sub-family_G_member_1_isoform_X3___protein_id=XP_006105230_1_
:0.0000)100:0.0000,
336_lcl_XM_014447358_1_cds_XP_014302844_1_1__gene=ABCG1___db_xref=GeneID_102433227___protein=ATP-binding_cassette_sub-family_G_member_1_isoform_X2___protein_id=XP_014302844_1_
:0.0000)100:0.0000,
337_lcl_XM_014447357_1_cds_XP_014302843_1_1__gene=ABCG1___db_xref=GeneID_102433227___protein=ATP-binding_cassette_sub-family_G_member_1_isoform_X1___protein_id=XP_014302843_1_
:0.0000)100:0.0046,(
338_lcl_XM_005885706_2_cds_XP_005885768_1_1__gene=ABCG1___db_xref=GeneID_102246428___protein=ATP-binding_cassette_sub-family_G_member_1_isoform_X2___protein_id=XP_005885768_1_
:0.0000,
339_lcl_XM_005885705_2_cds_XP_005885767_1_1__gene=ABCG1___db_xref=GeneID_102246428___protein=ATP-binding_cassette_sub-family_G_member_1_isoform_X1___protein_id=XP_005885767_1_
:0.0000)100:0.0043)92:0.0030,(((
340_lcl_XM_006754338_2_cds_XP_006754401_1_1__gene=ABCG1___db_xref=GeneID_102761722___protein=ATP-binding_cassette_sub-family_G_member_1_isoform_X4___protein_id=XP_006754401_1_
:0.0000,
341_lcl_XM_006754337_2_cds_XP_006754400_1_1__gene=ABCG1___db_xref=GeneID_102761722___protein=ATP-binding_cassette_sub-family_G_member_1_isoform_X3___protein_id=XP_006754400_1_
:0.0000)100:0.0000,
342_lcl_XM_015569051_1_cds_XP_015424537_1_1__gene=ABCG1___db_xref=GeneID_102761722___protein=ATP-binding_cassette_sub-family_G_member_1_isoform_X2___protein_id=XP_015424537_1_
:0.0000)100:0.0000,
343_lcl_XM_015569048_1_cds_XP_015424534_1_1__gene=ABCG1___db_xref=GeneID_102761722___protein=ATP-binding_cassette_sub-family_G_member_1_isoform_X1___protein_id=XP_015424534_1_
:0.0000)100:0.0077)98:0.0067)100:0.0346,(
344_lcl_XM_016221040_1_cds_XP_016076526_1_1__gene=ABCG1___db_xref=GeneID_107543483___protein=ATP-binding_cassette_sub-family_G_member_1_isoform_X2___protein_id=XP_016076526_1_
:0.0000,
345_lcl_XM_016221030_1_cds_XP_016076516_1_1__gene=ABCG1___db_xref=GeneID_107543483___protein=ATP-binding_cassette_sub-family_G_member_1_isoform_X1___protein_id=XP_016076516_1_
:0.0000)100:0.0434)96:0.0151)47:0.0019,(
284_lcl_XM_006916725_3_cds_XP_006916787_1_1__gene=ABCG1___db_xref=GeneID_102883930___protein=LOW_QUALITY_PROTEIN__ATP-binding_cassette_sub-family_G_member_1___protein_id=XP_00
:0.0178,((
285_lcl_XM_016143452_1_cds_XP_015998938_1_1__gene=ABCG1___db_xref=GeneID_107510176___protein=ATP-binding_cassette_sub-family_G_member_1_isoform_X2___protein_id=XP_015998938_1_
:0.0000,
286_lcl_XM_016143451_1_cds_XP_015998937_1_1__gene=ABCG1___db_xref=GeneID_107510176___protein=ATP-binding_cassette_sub-family_G_member_1_isoform_X1___protein_id=XP_015998937_1_
:0.0000)100:0.0000,
287_lcl_XM_016143450_1_cds_XP_015998936_1_1__gene=ABCG1___db_xref=GeneID_107510176___protein=ATP-binding_cassette_sub-family_G_member_1_isoform_X1___protein_id=XP_015998936_1_
:0.0000)100:0.0170)100:0.0205)23:0.0012)24:0.0010,(((((
298_lcl_XM_004762205_2_cds_XP_004762262_1_1__gene=ABCG1___db_xref=GeneID_101672641___protein=ATP-binding_cassette_sub-family_G_member_1_isoform_X3___protein_id=XP_004762262_1_
:0.0000,
299_lcl_XM_004762206_2_cds_XP_004762263_1_1__gene=ABCG1___db_xref=GeneID_101672641___protein=ATP-binding_cassette_sub-family_G_member_1_isoform_X3___protein_id=XP_004762263_1_
:0.0000)100:0.0000,
300_lcl_XM_004762204_1_cds_XP_004762261_1_1__gene=ABCG1___db_xref=GeneID_101672641___protein=ATP-binding_cassette_sub-family_G_member_1_isoform_X2___protein_id=XP_004762261_1_
:0.0000)100:0.0000,
301_lcl_XM_004762203_1_cds_XP_004762260_1_1__gene=ABCG1___db_xref=GeneID_101672641___protein=ATP-binding_cassette_sub-family_G_member_1_isoform_X1___protein_id=XP_004762260_1_
:0.0000)100:0.0243,(((
302_lcl_XM_004406563_2_cds_XP_004406620_1_1__gene=ABCG1___db_xref=GeneID_101385015___protein=ATP-binding_cassette_sub-family_G_member_1_isoform_X3___protein_id=XP_004406620_1_
:0.0000,
303_lcl_XM_004406562_2_cds_XP_004406619_1_1__gene=ABCG1___db_xref=GeneID_101385015___protein=ATP-binding_cassette_sub-family_G_member_1_isoform_X2___protein_id=XP_004406619_1_
:0.0000)100:0.0000,
304_lcl_XM_004406561_2_cds_XP_004406618_1_1__gene=ABCG1___db_xref=GeneID_101385015___protein=ATP-binding_cassette_sub-family_G_member_1_isoform_X1___protein_id=XP_004406618_1_
:0.0000)100:0.0264,
305_lcl_XM_008710201_1_cds_XP_008708423_1_1__gene=ABCG1___db_xref=GeneID_103680718___protein=LOW_QUALITY_PROTEIN__ATP-binding_cassette_sub-family_G_member_1___protein_id=XP_00
:0.0222)65:0.0022)100:0.0089,
346_lcl_XM_015540862_1_cds_XP_015396348_1_1__gene=ABCG1___db_xref=GeneID_102963580___protein=ATP-binding_cassette_sub-family_G_member_1___protein_id=XP_015396348_1___location=
:0.0349)93:0.0088)57:0.0065)27:0.0022,((
310_lcl_XM_006156368_3_cds_XP_006156430_1_1__gene=ABCG1___db_xref=GeneID_102486222___protein=ATP-binding_cassette_sub-family_G_member_1_isoform_X2___protein_id=XP_006156430_1_
:0.0000,
311_lcl_XM_006156367_3_cds_XP_006156429_1_1__gene=ABCG1___db_xref=GeneID_102486222___protein=ATP-binding_cassette_sub-family_G_member_1_isoform_X1___protein_id=XP_006156429_1_
:0.0000)100:0.0500,(((
312_lcl_XM_004696913_3_cds_XP_004696970_1_1__gene=ABCG1___db_xref=GeneID_101650589___protein=ATP-binding_cassette_sub-family_G_member_1_isoform_X1___protein_id=XP_004696970_1_
:0.0000,
313_lcl_XM_004696914_1_cds_XP_004696971_1_1__gene=ABCG1___db_xref=GeneID_101650589___protein=ATP-binding_cassette_sub-family_G_member_1_isoform_X2___protein_id=XP_004696971_1_
:0.0000)100:0.0446,((
314_lcl_XM_003419025_2_cds_XP_003419073_1_1__gene=ABCG1___db_xref=GeneID_100669986___protein=ATP-binding_cassette_sub-family_G_member_1_isoform_X1___protein_id=XP_003419073_1_
:0.0392,((
315_lcl_XM_007947278_1_cds_XP_007945469_1_1__gene=ABCG1___db_xref=GeneID_103202396___protein=ATP-binding_cassette_sub-family_G_member_1_isoform_X2___protein_id=XP_007945469_1_
:0.0000,
316_lcl_XM_007947277_1_cds_XP_007945468_1_1__gene=ABCG1___db_xref=GeneID_103202396___protein=ATP-binding_cassette_sub-family_G_member_1_isoform_X1___protein_id=XP_007945468_1_
:0.0000)100:0.0371,((
319_lcl_XM_006870829_1_cds_XP_006870891_1_1__gene=ABCG1___db_xref=GeneID_102838498___protein=ATP-binding_cassette_sub-family_G_member_1_isoform_X3___protein_id=XP_006870891_1_
:0.0000,
320_lcl_XM_006870828_1_cds_XP_006870890_1_1__gene=ABCG1___db_xref=GeneID_102838498___protein=ATP-binding_cassette_sub-family_G_member_1_isoform_X2___protein_id=XP_006870890_1_
:0.0000)100:0.0000,
321_lcl_XM_006870827_1_cds_XP_006870889_1_1__gene=ABCG1___db_xref=GeneID_102838498___protein=ATP-binding_cassette_sub-family_G_member_1_isoform_X1___protein_id=XP_006870889_1_
:0.0000)100:0.0352)37:0.0014)41:0.0020,(
317_lcl_XM_006893929_1_cds_XP_006893991_1_1__gene=ABCG1___db_xref=GeneID_102865964___protein=ATP-binding_cassette_sub-family_G_member_1_isoform_X2___protein_id=XP_006893991_1_
:0.0000,
318_lcl_XM_006893928_1_cds_XP_006893990_1_1__gene=ABCG1___db_xref=GeneID_102865964___protein=ATP-binding_cassette_sub-family_G_member_1_isoform_X1___protein_id=XP_006893990_1_
:0.0000)100:0.0375)96:0.0066)90:0.0096,(
350_lcl_XM_003763379_4_cds_XP_003763427_1_1__gene=ABCG1___db_xref=GeneID_100932432___protein=ATP-binding_cassette_sub-family_G_member_1___protein_id=XP_003763427_1___location=
:0.0355,
351_lcl_XM_001364473_2_cds_XP_001364510_1_1__gene=ABCG1___db_xref=GeneID_100014129___protein=ATP-binding_cassette_sub-family_G_member_1___protein_id=XP_001364510_1___location=
:0.0324)100:0.1287)62:0.0051)39:0.0063)63:0.0047,(
272_lcl_XM_008052855_2_cds_XP_008051046_1_1__gene=ABCG1___db_xref=GeneID_103254869___protein=ATP-binding_cassette_sub-family_G_member_1_isoform_X2___protein_id=XP_008051046_1_
:0.0000,
273_lcl_XM_008052854_2_cds_XP_008051045_1_1__gene=ABCG1___db_xref=GeneID_103254869___protein=ATP-binding_cassette_sub-family_G_member_1_isoform_X1___protein_id=XP_008051045_1_
:0.0000)100:0.0465)100:0.0178,((
266_lcl_XM_003927589_2_cds_XP_003927638_2_1__gene=ABCG1___db_xref=GeneID_101038751___protein=ATP-binding_cassette_sub-family_G_member_1_isoform_X3___protein_id=XP_003927638_2_
:0.0000,
267_lcl_XM_003927587_1_cds_XP_003927636_1_1__gene=ABCG1___db_xref=GeneID_101038751___protein=ATP-binding_cassette_sub-family_G_member_1_isoform_X1___protein_id=XP_003927636_1_
:0.0000)100:0.0000,
268_lcl_XM_003927586_1_cds_XP_003927635_1_1__gene=ABCG1___db_xref=GeneID_101038751___protein=ATP-binding_cassette_sub-family_G_member_1_isoform_X2___protein_id=XP_003927635_1_
:0.0000)100:0.0267)100:0.0147,(((((((
243_lcl_XM_011529806_1_cds_XP_011528108_1_1__gene=ABCG1___db_xref=GeneID_9619___protein=ATP-binding_cassette_sub-family_G_member_1_isoform_X1___protein_id=XP_011528108_1___loc
:0.0000,
244_lcl_NM_207174_1_cds_NP_997057_1_1__gene=ABCG1___db_xref=CCDS_CCDS13683_1___protein=ATP-binding_cassette_sub-family_G_member_1_isoform_3___protein_id=NP_997057_1___location
:0.0000)86:0.0000,
245_lcl_NM_207629_1_cds_NP_997512_1_1__gene=ABCG1___db_xref=CCDS_CCDS13681_1___protein=ATP-binding_cassette_sub-family_G_member_1_isoform_7___protein_id=NP_997512_1___location
:0.0000)86:0.0000,
246_lcl_NM_207628_1_cds_NP_997511_1_1__gene=ABCG1___db_xref=GeneID_9619_HGNC_HGNC_73_MIM_603076___protein=ATP-binding_cassette_sub-family_G_member_1_isoform_6___protein_id=NP_
:0.0000)85:0.0000,
247_lcl_NM_004915_3_cds_NP_004906_3_1__gene=ABCG1___db_xref=CCDS_CCDS13682_1___protein=ATP-binding_cassette_sub-family_G_member_1_isoform_4___protein_id=NP_004906_3___location
:0.0000)85:0.0000,
248_lcl_NM_016818_3_cds_NP_058198_2_1__gene=ABCG1___db_xref=CCDS_CCDS42938_1___protein=ATP-binding_cassette_sub-family_G_member_1_isoform_2___protein_id=NP_058198_2___location
:0.0000)85:0.0000,
249_lcl_NM_207627_1_cds_NP_997510_1_1__gene=ABCG1___db_xref=CCDS_CCDS42937_1___protein=ATP-binding_cassette_sub-family_G_member_1_isoform_5___protein_id=NP_997510_1___location
:0.0000)100:0.0033,(
250_lcl_XM_004062848_3_cds_XP_004062896_1_1__gene=ABCG1___db_xref=GeneID_101138600___protein=ATP-binding_cassette_sub-family_G_member_1_isoform_X2___protein_id=XP_004062896_1_
:0.0000,
251_lcl_XM_004062849_3_cds_XP_004062897_1_1__gene=ABCG1___db_xref=GeneID_101138600___protein=ATP-binding_cassette_sub-family_G_member_1_isoform_X1___protein_id=XP_004062897_1_
:0.0000)100:0.0041)100:0.0086)80:0.0023,(((
262_lcl_XM_011954082_1_cds_XP_011809472_1_1__gene=ABCG1___db_xref=GeneID_105520380___protein=ATP-binding_cassette_sub-family_G_member_1_isoform_X6___protein_id=XP_011809472_1_
:0.0000,
263_lcl_XM_011954081_1_cds_XP_011809471_1_1__gene=ABCG1___db_xref=GeneID_105520380___protein=ATP-binding_cassette_sub-family_G_member_1_isoform_X5___protein_id=XP_011809471_1_
:0.0000)100:0.0000,
264_lcl_XM_011954077_1_cds_XP_011809467_1_1__gene=ABCG1___db_xref=GeneID_105520380___protein=ATP-binding_cassette_sub-family_G_member_1_isoform_X2___protein_id=XP_011809467_1_
:0.0000)100:0.0000,
265_lcl_XM_011954079_1_cds_XP_011809469_1_1__gene=ABCG1___db_xref=GeneID_105520380___protein=ATP-binding_cassette_sub-family_G_member_1_isoform_X3___protein_id=XP_011809469_1_
:0.0000)100:0.0045)75:0.0021,(
260_lcl_XM_007969039_1_cds_XP_007967230_1_1__gene=ABCG1___db_xref=GeneID_103219309___protein=ATP-binding_cassette_sub-family_G_member_1_isoform_X3___protein_id=XP_007967230_1_
:-0.0000,(
269_lcl_XM_007969052_1_cds_XP_007967243_1_1__gene=ABCG1___db_xref=GeneID_103219309___protein=ATP-binding_cassette_sub-family_G_member_1_isoform_X5___protein_id=XP_007967243_1_
:0.0008,(
270_lcl_XM_007969035_1_cds_XP_007967226_1_1__gene=ABCG1___db_xref=GeneID_103219309___protein=ATP-binding_cassette_sub-family_G_member_1_isoform_X2___protein_id=XP_007967226_1_
:0.0000,
271_lcl_XM_007969033_1_cds_XP_007967224_1_1__gene=ABCG1___db_xref=GeneID_103219309___protein=ATP-binding_cassette_sub-family_G_member_1_isoform_X1___protein_id=XP_007967224_1_
:0.0000)62:0.0008)40:0.0000)100:0.0076)40:0.0005,((
258_lcl_XM_012037350_1_cds_XP_011892740_1_1__gene=ABCG1___db_xref=GeneID_105575480___protein=ATP-binding_cassette_sub-family_G_member_1_isoform_X2___protein_id=XP_011892740_1_
:0.0000,
259_lcl_XM_012037349_1_cds_XP_011892739_1_1__gene=ABCG1___db_xref=GeneID_105575480___protein=ATP-binding_cassette_sub-family_G_member_1_isoform_X1___protein_id=XP_011892739_1_
:0.0000)100:0.0026,
261_lcl_XM_012002576_1_cds_XP_011857966_1_1__gene=ABCG1___db_xref=GeneID_105555567___protein=ATP-binding_cassette_sub-family_G_member_1_isoform_X5___protein_id=XP_011857966_1_
:0.0039)57:0.0014)99:0.0018,(
256_lcl_XM_011725971_2_cds_XP_011724273_1_1__gene=ABCG1___db_xref=GeneID_105472590___protein=ATP-binding_cassette_sub-family_G_member_1_isoform_X2___protein_id=XP_011724273_1_
:0.0000,
257_lcl_XM_011725970_2_cds_XP_011724272_1_1__gene=ABCG1___db_xref=GeneID_105472590___protein=ATP-binding_cassette_sub-family_G_member_1_isoform_X1___protein_id=XP_011724272_1_
:0.0000)100:0.0032)68:0.0000,
252_lcl_XM_015132830_2_cds_XP_014988316_1_1__gene=ABCG1___db_xref=GeneID_100423477___protein=ATP-binding_cassette_sub-family_G_member_1_isoform_X3___protein_id=XP_014988316_1_
:0.0000)54:0.0000,
253_lcl_XM_005548625_2_cds_XP_005548682_1_1__gene=ABCG1___db_xref=GeneID_102128526___protein=ATP-binding_cassette_sub-family_G_member_1_isoform_X2___protein_id=XP_005548682_1_
:0.0000)54:0.0000,
254_lcl_XM_015132829_2_cds_XP_014988315_1_1__gene=ABCG1___db_xref=GeneID_100423477___protein=ATP-binding_cassette_sub-family_G_member_1_isoform_X1___protein_id=XP_014988315_1_
:0.0000,
255_lcl_XM_005548624_2_cds_XP_005548681_1_1__gene=ABCG1___db_xref=GeneID_102128526___protein=ATP-binding_cassette_sub-family_G_member_1_isoform_X1___protein_id=XP_005548681_1_
:0.0000);
